# Supplementary material for: Effect of optional biometric parameters in the Kane formula on intraocular lens power calculation
Source: PLoS One. 2023 Aug 24;18(8):e0289033. doi: 10.1371/journal.pone.0289033 (PMC10449110; doi:10.1371/journal.pone.0289033)
Supplement: S1 Data — (XLSX) [file pone.0289033.s001.xlsx]

## Sheet: Sheet1
case	eye	gender	age	AL	ACD	K1	K2	LT	CCT	Km	WTW	targeting emmetropia	NO group	OLC group	OC group	OL group		CD value	OLC group	OC group	OL group		AD value	OLC group	OC group	OL group
1	right	male	81	21	3.27	42.46	43.49	3	531	42.975	12		36.3611	36.3472	36.2256	36.3472			0.0138889	0.135501	0.0138889			0.0138889	0.135501	0.0138889
2	right	male	68	21.21	2.8	43.09	43.38	4.37	557	43.235	12.1		30.0441	30.5303	29.9242	30.5303			-0.486185	0.119875	-0.486185			0.486185	0.119875	0.486185
3	right	male	60	21.42	2.51	42.33	43.57	4.27	510	42.95	12.4		31.6714	32.4714	31.6857	32.4714			-0.8	-0.0142857	-0.8			0.8	0.0142857	0.8
4	right	male	84	21.43	2.5	45.01	45.22	3.62	518	45.115	11.4		33.3194	33.8333	33.5	33.8333			-0.513889	-0.180556	-0.513889			0.513889	0.180556	0.513889
5	right	male	65	21.45	2.61	46.5	47.14	4.94	495	46.82	11.2		30.8235	31	30.7857	31			-0.176471	0.0378151	-0.176471			0.176471	0.0378151	0.176471
6	right	male	71	21.53	2.55	43.74	44.01	4.84	565	43.875	12.1		29.1324	29.9853	29.2206	29.9853			-0.852941	-0.0882353	-0.852941			0.852941	0.0882353	0.852941
7	right	male	65	21.62	2.08	45.67	46.54	5.11	503	46.105	11.4		32.8333	32.9583	32.8378	32.9583			-0.125	-0.0045045	-0.125			0.125	0.0045045	0.125
8	right	male	60	21.62	2.33	45.47	45.97	5.11	477	45.72	11.1		31.0429	31.4714	30.9714	31.4714			-0.428571	0.0714286	-0.428571			0.428571	0.0714286	0.428571
9	right	male	77	21.65	2.36	46.43	47.15	4.86	481	46.79	11.5		29.8235	30.3143	29.8971	30.3143			-0.490756	-0.0735294	-0.490756			0.490756	0.0735294	0.490756
10	right	male	63	21.68	2.82	42.78	42.89	4.31	513	42.835	11.8		28.2273	28.7794	28.2941	28.7794			-0.552139	-0.0668449	-0.552139			0.552139	0.0668449	0.552139
11	right	male	86	21.69	2.96	43.15	43.84	4.26	566	43.495	11.7		26.8125	27.7424	26.8281	27.7424			-0.929924	-0.015625	-0.929924			0.929924	0.015625	0.929924
12	right	male	72	21.71	2.59	42.63	43.67	4.56	556	43.15	11.2		25.4375	25.6094	25.5	25.6094			-0.171875	-0.0625	-0.171875			0.171875	0.0625	0.171875
13	right	male	70	21.72	3.25	43.7	44.3	3.53	550	44	11.6		24.4355	24.9839	24.3548	24.9839			-0.548387	0.0806452	-0.548387			0.548387	0.0806452	0.548387
14	right	male	79	21.72	2.98	43.78	44.1	4.56	530	43.94	11.6		27.5588	27.697	27.5606	27.697			-0.138146	-0.00178253	-0.138146			0.138146	0.00178253	0.138146
15	right	male	49	21.72	3.15	42.4	42.71	4.32	548	42.555	11.8		28.5147	28.5441	28.4559	28.5441			-0.0294118	0.0588235	-0.0294118			0.0294118	0.0588235	0.0294118
16	right	male	54	21.73	2.47	40.18	41.61	4.1	526	40.895	11.3		28.2941	28.6029	28.2647	28.6029			-0.308824	0.0294118	-0.308824			0.308824	0.0294118	0.308824
17	right	male	91	21.73	2.54	43.58	44.05	4.53	532	43.815	11.9		27.3676	27.8235	27.4545	27.8235			-0.455882	-0.0868984	-0.455882			0.455882	0.0868984	0.455882
18	right	male	75	21.74	3.05	45.9	46.28	3.94	558	46.09	11.2		28.8714	28.8529	28.8235	28.8529			0.0184874	0.0478992	0.0184874			0.0184874	0.0478992	0.0184874
19	right	male	78	21.75	3.47	45.84	46.55	4.05	550	46.195	11.5		28.7941	29.4	28.8529	29.4			-0.605882	-0.0588235	-0.605882			0.605882	0.0588235	0.605882
20	right	male	58	21.75	2.82	45.91	46.53	4.3	555	46.22	10.6		27.1818	27.4265	27.1667	27.4265			-0.244652	0.0151515	-0.244652			0.244652	0.0151515	0.244652
21	right	male	81	21.78	3.06	44.41	44.58	4.13	508	44.495	11.4		28.6324	28.6765	28.6143	28.6765			-0.0441176	0.0180672	-0.0441176			0.0441176	0.0180672	0.0441176
22	right	male	76	21.8	3.35	43.67	44.84	3.84	550	44.255	11.3		25.2969	25.6667	25.3594	25.6667			-0.369792	-0.0625	-0.369792			0.369792	0.0625	0.369792
23	right	male	78	21.81	2.42	43.67	45.24	5.34	558	44.455	11.3		25.9242	26.1719	26.0455	26.1719			-0.247633	-0.121212	-0.247633			0.247633	0.121212	0.247633
24	right	male	53	21.82	2.37	44.35	44.85	5.01	531	44.6	11.7		26.6061	27.0909	26.6667	27.0909			-0.484848	-0.0606061	-0.484848			0.484848	0.0606061	0.484848
25	right	male	68	21.83	2.83	42.25	42.45	3.97	522	42.35	12.6		29.9559	30.2	29.9265	30.2			-0.244118	0.0294118	-0.244118			0.244118	0.0294118	0.244118
26	right	male	49	21.84	3.08	45.4	45.8	4.58	524	45.6	12.2		25.5312	26.2727	25.5455	26.2727			-0.741477	-0.0142045	-0.741477			0.741477	0.0142045	0.741477
27	right	male	65	21.84	3.23	43.76	44.07	3.88	556	43.915	11.2		24.2969	24.7344	24.4032	24.7344			-0.4375	-0.106351	-0.4375			0.4375	0.106351	0.4375
28	right	male	62	21.85	3.04	46.32	47.66	4.31	589	46.99	11.1		25.4062	25.8333	25.2031	25.8333			-0.427083	0.203125	-0.427083			0.427083	0.203125	0.427083
29	right	male	73	21.85	3.03	44.09	45.43	4.06	552	44.76	11.8		29.5286	29.8	29.5429	29.8			-0.271429	-0.0142857	-0.271429			0.271429	0.0142857	0.271429
30	right	male	63	21.9	3.34	41.85	43.19	3.85	573	42.52	11.1		25.2576	25.5469	25.2656	25.5469			-0.289299	-0.00804924	-0.289299			0.289299	0.00804924	0.289299
31	right	male	60	21.9	2.55	46.59	47.79	4.32	514	47.19	10.8		29.2571	29.5429	29.3143	29.5429			-0.285714	-0.0571429	-0.285714			0.285714	0.0571429	0.285714
32	right	male	82	21.95	2.62	43.87	44.78	4.54	563	44.325	11.2		28.6429	28.8	28.5882	28.8			-0.157143	0.0546218	-0.157143			0.157143	0.0546218	0.157143
33	right	male	75	21.96	2.15	46.41	47.26	5.28	508	46.835	11.2		27.6765	28.1618	27.6061	28.1618			-0.485294	0.07041	-0.485294			0.485294	0.07041	0.485294
34	right	male	77	21.99	2.98	45.27	45.6	4.23	544	45.435	11.3		28.1029	28.1765	28.1471	28.1765			-0.0735294	-0.0441176	-0.0735294			0.0735294	0.0441176	0.0735294
35	right	male	33	22.27	3.46	46.84	47.89	4.66	586	47.365	12		27.6667	27.4697	27.4091	27.4697			0.19697	0.257576	0.19697			0.19697	0.257576	0.19697
36	right	male	77	22.29	2.12	42.77	43.93	5.18	544	43.35	11.3		30.5139	30.8194	30.5833	30.8194			-0.305556	-0.0694444	-0.305556			0.305556	0.0694444	0.305556
37	right	male	68	22.3	2.12	44.6	45.66	4.3	476	45.13	11.5		28.7647	28.9559	28.7286	28.9559			-0.191176	0.0361345	-0.191176			0.191176	0.0361345	0.191176
38	right	male	64	22.34	2.8	45.03	45.83	4.23	480	45.43	11.2		28.2794	28	27.9697	28			0.279412	0.309715	0.279412			0.279412	0.309715	0.279412
39	right	male	60	22.4	3.13	46.11	46.41	4.12	600	46.26	11.5		27.7206	28.2353	27.6912	28.2353			-0.514706	0.0294118	-0.514706			0.514706	0.0294118	0.514706
40	right	male	56	22.41	2.61	44.51	44.77	4.74	529	44.64	11.3		28.1176	28.1618	28.1429	28.1618			-0.0441176	-0.0252101	-0.0441176			0.0441176	0.0252101	0.0441176
41	right	male	58	22.45	2.86	45.23	45.89	4.86	561	45.56	11.9		29.9	29.9143	29.9	29.9143			-0.0142857	0	-0.0142857			0.0142857	0	0.0142857
42	right	male	73	22.46	2.38	44.34	45.04	4.67	539	44.69	11.5		30.9429	31.4028	30.9861	31.4028			-0.459921	-0.043254	-0.459921			0.459921	0.043254	0.459921
43	right	male	78	22.57	2.39	44.63	44.8	5.21	525	44.715	11.6		27.7576	28.0735	27.7647	28.0735			-0.315954	-0.00713012	-0.315954			0.315954	0.00713012	0.315954
44	right	male	73	22.62	2.24	45.03	45.67	5.28	594	45.35	11.3		25	25.4531	24.9375	25.4531			-0.453125	0.0625	-0.453125			0.453125	0.0625	0.453125
45	right	male	79	22.63	2.74	45.05	46.07	4.07	537	45.56	11.3		25.3485	25.4848	25.3182	25.4848			-0.136364	0.030303	-0.136364			0.136364	0.030303	0.136364
46	right	male	70	22.63	2.7	44.21	44.94	4.94	543	44.575	11.6		27.2727	27.7206	27.2794	27.7206			-0.447861	-0.00668449	-0.447861			0.447861	0.00668449	0.447861
47	right	male	75	22.67	2.68	43.91	45.42	4.97	570	44.665	10.6		24.7969	25.1562	24.7344	25.1562			-0.359375	0.0625	-0.359375			0.359375	0.0625	0.359375
48	right	male	67	22.69	2.62	45.38	45.99	5.2	554	45.685	11.6		28.1286	28.2941	28.0429	28.2941			-0.165546	0.0857143	-0.165546			0.165546	0.0857143	0.165546
49	right	male	69	22.71	2.91	44.03	45.07	4.02	501	44.55	11.2		26.9242	27.2794	26.9848	27.2794			-0.355169	-0.0606061	-0.355169			0.355169	0.0606061	0.355169
50	right	male	80	22.72	3.27	44.89	45.98	4.08	543	45.435	11.4		27.3788	27.6471	27.3529	27.6471			-0.268271	0.0258467	-0.268271			0.268271	0.0258467	0.268271
51	right	male	82	22.8	3.36	43.61	44.01	4.19	524	43.81	12		27.1324	26.9412	27.0882	26.9412			0.191176	0.0441176	0.191176			0.191176	0.0441176	0.191176
52	right	male	76	22.82	2.34	44.56	45.42	5.02	490	44.99	10.5		26.5758	26.7121	26.5882	26.7121			-0.136364	-0.0124777	-0.136364			0.136364	0.0124777	0.136364
53	right	male	78	22.89	2.3	43.24	45.13	4.65	501	44.185	11.4		26.8939	27.2879	26.8182	27.2879			-0.393939	0.0757576	-0.393939			0.393939	0.0757576	0.393939
54	right	male	64	22.93	3.02	44.96	46.9	4.08	477	45.93	11.1		27.7647	27.9265	27.6324	27.9265			-0.161765	0.132353	-0.161765			0.161765	0.132353	0.161765
55	right	male	58	23	3.05	44.03	44.43	4.03	567	44.23	11		29.0857	29.5286	29.1286	29.5286			-0.442857	-0.0428571	-0.442857			0.442857	0.0428571	0.442857
56	right	male	57	23.03	2.8	43.26	43.65	4.64	510	43.455	11.9		25.6364	25.6667	25.6562	25.6667			-0.030303	-0.0198864	-0.030303			0.030303	0.0198864	0.030303
57	right	male	64	23.06	2.79	43.55	43.71	4.98	598	43.63	11.8		27.5441	27.8382	27.5147	27.8382			-0.294118	0.0294118	-0.294118			0.294118	0.0294118	0.294118
58	right	male	74	23.08	2.87	43.29	43.67	4.31	504	43.48	11.4		23.6452	23.8387	23.5161	23.8387			-0.193548	0.129032	-0.193548			0.193548	0.129032	0.193548
59	right	male	81	23.11	2.34	42.17	43.35	4.8	486	42.76	11.5		26.3182	26.6515	26.2727	26.6515			-0.333333	0.0454545	-0.333333			0.333333	0.0454545	0.333333
60	right	male	79	23.15	2.56	42.59	43.58	4.73	513	43.085	11.2		28.4853	28.8676	28.5294	28.8676			-0.382353	-0.0441176	-0.382353			0.382353	0.0441176	0.382353
61	right	male	80	23.15	3.16	45.85	46.59	4.65	544	46.22	10.9		29.3	29.6857	29.3429	29.6857			-0.385714	-0.0428571	-0.385714			0.385714	0.0428571	0.385714
62	right	male	67	23.15	2.87	44.81	45.22	4.39	574	45.015	11.7		24.9375	25.803	24.8594	25.803			-0.86553	0.078125	-0.86553			0.86553	0.078125	0.86553
63	right	male	79	23.16	3.59	44.95	46.24	4.32	545	45.595	11.4		25.1875	25.8594	25.2727	25.8594			-0.671875	-0.0852273	-0.671875			0.671875	0.0852273	0.671875
64	right	male	75	23.16	2.6	44.09	44.83	4.67	562	44.46	11.1		27.4559	27.7941	27.4412	27.7941			-0.338235	0.0147059	-0.338235			0.338235	0.0147059	0.338235
65	right	male	83	23.19	2.74	43.97	44.7	5.27	585	44.335	11.2		27.0303	27.1029	26.9706	27.1029			-0.0726381	0.0597148	-0.0726381			0.0726381	0.0597148	0.0726381
66	right	male	91	23.19	3.03	44.07	44.77	5.08	569	44.42	11.5		29.2	29.3571	29.1429	29.3571			-0.157143	0.0571429	-0.157143			0.157143	0.0571429	0.157143
67	right	male	74	23.19	3.25	43.26	43.77	4.33	548	43.515	11.6		22.5968	23.2258	22.6129	23.2258			-0.629032	-0.016129	-0.629032			0.629032	0.016129	0.629032
68	right	male	67	23.27	3.44	44.57	46.17	4.01	542	45.37	11.7		28.5143	28.9714	28.5882	28.9714			-0.457143	-0.0739496	-0.457143			0.457143	0.0739496	0.457143
69	right	male	66	23.27	2.72	43.75	44.55	5.1	532	44.15	11.7		26.5147	26.8182	26.5758	26.8182			-0.303476	-0.0610517	-0.303476			0.303476	0.0610517	0.303476
70	right	male	66	23.27	3.57	43.19	43.57	3.99	515	43.38	11.7		26.8088	27.0147	26.8333	27.0147			-0.205882	-0.0245098	-0.205882			0.205882	0.0245098	0.205882
71	right	male	57	23.28	3.26	42.57	42.71	4.2	532	42.64	11.6		25.5606	25.8333	25.5152	25.8333			-0.272727	0.0454545	-0.272727			0.272727	0.0454545	0.272727
72	right	male	59	23.29	3.03	44.76	45.45	4.44	518	45.105	11.8		26.3939	26.6061	26.3333	26.6061			-0.212121	0.0606061	-0.212121			0.212121	0.0606061	0.212121
73	right	male	65	23.29	2.46	43.08	43.5	5.34	553	43.29	11.5		22.3226	22.8226	22.1935	22.8226			-0.5	0.129032	-0.5			0.5	0.129032	0.5
74	right	male	70	23.3	3.41	43.89	44.86	4.58	563	44.375	12.1		23.1406	23.375	23.1774	23.375			-0.234375	-0.0367944	-0.234375			0.234375	0.0367944	0.234375
75	right	male	78	23.31	3.1	44.21	44.78	4.14	515	44.495	11.5		26.2424	26.6912	26.2121	26.6912			-0.448752	0.030303	-0.448752			0.448752	0.030303	0.448752
76	right	male	51	23.31	2.49	45.6	46.04	4.53	597	45.82	11		24.9219	25.2188	24.8906	25.2188			-0.296875	0.03125	-0.296875			0.296875	0.03125	0.296875
77	right	male	73	23.35	2.14	42.52	43.21	5.33	531	42.865	11.5		25.1719	25.5758	25.2031	25.5758			-0.403883	-0.03125	-0.403883			0.403883	0.03125	0.403883
78	right	male	75	23.35	3.74	44.17	44.67	4.57	568	44.42	11.5		24.6061	24.9242	24.6515	24.9242			-0.318182	-0.0454545	-0.318182			0.318182	0.0454545	0.318182
79	right	male	71	23.38	2.93	43.67	45.23	5.39	543	44.45	11.1		23.5312	23.7273	23.378	23.7273			-0.196023	0.153201	-0.196023			0.196023	0.153201	0.196023
80	right	male	77	23.4	3.35	44.03	44.03	4.38	551	44.03	11.3		22.0645	21.7344	21.9839	21.7344			0.330141	0.0806452	0.330141			0.330141	0.0806452	0.330141
81	right	male	84	23.44	3.45	42.37	43.6	4.09	544	42.985	11.5		24.4688	24.6061	24.4091	24.6061			-0.137311	0.0596591	-0.137311			0.137311	0.0596591	0.137311
82	right	male	55	23.52	2.54	42.19	42.62	4.77	523	42.405	11.5		26.1765	26.2941	26.1618	26.2941			-0.117647	0.0147059	-0.117647			0.117647	0.0147059	0.117647
83	right	male	65	23.53	2.19	41.26	41.82	5.43	596	41.54	11.9		23.375	24.1667	23.5	24.1667			-0.791667	-0.125	-0.791667			0.791667	0.125	0.791667
84	right	male	91	23.54	2.87	43.93	45.3	5.19	492	44.615	12.5		23.2031	23.7424	23.3125	23.7424			-0.539299	-0.109375	-0.539299			0.539299	0.109375	0.539299
85	right	male	65	23.54	3.38	43.3	43.78	4.94	573	43.54	11.1		22.3281	22.5469	22.1875	22.5469			-0.21875	0.140625	-0.21875			0.21875	0.140625	0.21875
86	right	male	73	23.56	3.55	44.15	44.81	4.27	554	44.48	11.5		24.197	24.3939	24.2121	24.3939			-0.19697	-0.0151515	-0.19697			0.19697	0.0151515	0.19697
87	right	male	69	23.62	2.49	42.33	43.11	5.26	558	42.72	11.8		25.2121	25.3788	25.2121	25.3788			-0.166667	0	-0.166667			0.166667	0	0.166667
88	right	male	73	23.62	3.43	44.66	44.96	4.11	508	44.81	11.9		23.2273	23.1667	23.1719	23.1667			0.0606061	0.0553977	0.0606061			0.0606061	0.0553977	0.0606061
89	right	male	66	23.64	2.59	42.09	42.63	4.89	601	42.36	11.8		23.7656	24.1061	23.75	24.1061			-0.340436	0.015625	-0.340436			0.340436	0.015625	0.340436
90	right	male	64	23.65	3.22	43.42	44.26	4.36	563	43.84	12.5		21.8906	22.4531	21.9355	22.4531			-0.5625	-0.0448589	-0.5625			0.5625	0.0448589	0.5625
91	right	male	78	23.66	2.87	43.29	43.5	4.82	503	43.395	11.8		23.4242	23.5156	23.375	23.5156			-0.0913826	0.0492424	-0.0913826			0.0913826	0.0492424	0.0913826
92	right	male	64	23.67	3.41	41.94	42.22	4.06	535	42.08	12.2		22.9242	23.2188	22.9062	23.2188			-0.294508	0.0179924	-0.294508			0.294508	0.0179924	0.294508
93	right	male	72	23.71	2.85	43.35	45.24	5.04	484	44.295	11.8		23.1515	23.3438	23.125	23.3438			-0.192235	0.0265152	-0.192235			0.192235	0.0265152	0.192235
94	right	male	69	23.77	2.79	41.94	42.54	4.58	541	42.24	11.7		23.6061	23.6515	23.6212	23.6515			-0.0454545	-0.0151515	-0.0454545			0.0454545	0.0151515	0.0454545
95	right	male	64	23.78	2.44	42.61	43.52	4.79	545	43.065	11.6		22.7188	22.6719	22.5781	22.6719			0.046875	0.140625	0.046875			0.046875	0.140625	0.046875
96	right	male	50	23.79	3.28	42.82	42.82	4.74	590	42.82	12		21.9062	22.4375	21.8871	22.4375			-0.53125	0.0191532	-0.53125			0.53125	0.0191532	0.53125
97	right	male	68	23.8	3.73	43.74	44.18	3.89	554	43.96	12.1		23.6515	23.6515	23.6364	23.6515			0	0.0151515	0			0	0.0151515	0
98	right	male	75	23.81	2.81	43.6	43.93	4.89	562	43.765	11.1		23.4394	23.3788	23.3788	23.3788			0.0606061	0.0606061	0.0606061			0.0606061	0.0606061	0.0606061
99	right	male	70	23.81	2.8	42.33	42.55	4.42	485	42.44	12		22.1406	22.0312	22.0938	22.0312			0.109375	0.046875	0.109375			0.109375	0.046875	0.109375
100	right	male	68	23.82	3.31	42.22	42.48	4.41	562	42.35	11.5		22.9219	23.4375	22.9848	23.4375			-0.515625	-0.0629735	-0.515625			0.515625	0.0629735	0.515625
101	right	male	80	23.86	3.01	42.49	44.16	5.15	551	43.325	10.9		22.1406	22.3906	22.125	22.3906			-0.25	0.015625	-0.25			0.25	0.015625	0.25
102	right	male	77	23.89	3.31	45.15	46.42	4.51	484	45.785	11.5		23.6667	23.6212	23.5606	23.6212			0.0454545	0.106061	0.0454545			0.0454545	0.106061	0.0454545
103	right	male	54	23.92	3.18	42.02	42.39	4.26	531	42.205	11.8		23.803	23.3182	23.7879	23.3182			0.484848	0.0151515	0.484848			0.484848	0.0151515	0.484848
104	right	male	67	23.92	3.76	43.96	44.3	3.65	535	44.13	10.7		24.0758	24.1912	24.1176	24.1912			-0.115419	-0.0418895	-0.115419			0.115419	0.0418895	0.115419
105	right	male	79	23.93	2.26	41.76	42.18	5.12	511	41.97	11.8		22.9219	22.7879	22.9545	22.7879			0.133996	-0.0326705	0.133996			0.133996	0.0326705	0.133996
106	right	male	59	23.94	2.64	42.81	44	5.03	556	43.405	12.2		20.9355	21.4688	20.9062	21.4688			-0.533266	0.0292339	-0.533266			0.533266	0.0292339	0.533266
107	right	male	74	23.94	3.33	43.7	44.67	4.38	460	44.185	12.3		22.0781	22.3636	22.1719	22.3636			-0.285511	-0.09375	-0.285511			0.285511	0.09375	0.285511
108	right	male	61	23.96	3.04	42.29	43.17	4.19	631	42.73	11.2		22.2656	22.3788	22.1875	22.3788			-0.113163	0.078125	-0.113163			0.113163	0.078125	0.113163
109	right	male	70	23.96	3.7	42.39	42.68	3.86	498	42.535	12.3		22.4375	22.5	22.125	22.5			-0.0625	0.3125	-0.0625			0.0625	0.3125	0.0625
110	right	male	71	23.99	2.59	42.12	43.02	5.27	508	42.57	11.4		22.6406	23.0909	22.7188	23.0909			-0.450284	-0.078125	-0.450284			0.450284	0.078125	0.450284
111	right	male	66	24.01	3.34	43.99	44.38	4.03	500	44.185	11.4		24.2059	24.4091	24.1061	24.4091			-0.203209	0.0998217	-0.203209			0.203209	0.0998217	0.203209
112	right	male	83	24.02	3.42	41.34	42.12	4.06	573	41.73	11.7		20.3387	20.871	20.4375	20.871			-0.532258	-0.0987903	-0.532258			0.532258	0.0987903	0.532258
113	right	male	54	24.04	3.13	44.86	45.03	4.51	562	44.945	11.5		22.7344	22.8485	22.7273	22.8485			-0.11411	0.00710227	-0.11411			0.11411	0.00710227	0.11411
114	right	male	58	24.05	2.86	43.36	43.76	4.73	553	43.56	11.8		22.3182	22.4375	22.2121	22.4375			-0.119318	0.106061	-0.119318			0.119318	0.106061	0.119318
115	right	male	93	24.09	3.85	44.54	45.69	4.57	533	45.115	11.5		23.2879	23.4394	23.3485	23.4394			-0.151515	-0.0606061	-0.151515			0.151515	0.0606061	0.151515
116	right	male	76	24.14	3.22	42.16	43.54	4.67	536	42.85	12		23.303	23.0303	23.2879	23.0303			0.272727	0.0151515	0.272727			0.272727	0.0151515	0.272727
117	right	male	61	24.14	3.74	42.02	42.7	4.29	570	42.36	12.1		23.5152	23.6912	23.5441	23.6912			-0.176025	-0.0289661	-0.176025			0.176025	0.0289661	0.176025
118	right	male	73	24.14	3.38	41.81	42.49	4.87	571	42.15	12.2		22.5	22.7879	22.4375	22.7879			-0.287879	0.0625	-0.287879			0.287879	0.0625	0.287879
119	right	male	84	24.18	3.7	43.68	44.67	3.88	573	44.175	11.3		20.2344	20.0968	20.2031	20.0968			0.137601	0.03125	0.137601			0.137601	0.03125	0.137601
120	right	male	75	24.21	3.15	42.02	42.47	4.63	488	42.245	12.1		22.1875	22.8182	22.3636	22.8182			-0.630682	-0.176136	-0.630682			0.630682	0.176136	0.630682
121	right	male	68	24.25	2.98	43.24	43.57	4.56	544	43.405	12.4		23.3824	23.5588	23.4545	23.5588			-0.176471	-0.0721925	-0.176471			0.176471	0.0721925	0.176471
122	right	male	72	24.31	3.4	43.2	44.23	4.11	506	43.715	11.8		23.8939	24.0441	23.8182	24.0441			-0.150178	0.0757576	-0.150178			0.150178	0.0757576	0.150178
123	right	male	57	24.31	2.96	41.6	42.43	4.7	483	42.015	12.3		22.4375	22.0455	22.4844	22.0455			0.392045	-0.046875	0.392045			0.392045	0.046875	0.392045
124	right	male	72	24.36	3.39	44.42	45.51	4.53	580	44.965	12		23.4265	23.2273	23.3088	23.2273			0.199198	0.117647	0.199198			0.199198	0.117647	0.199198
125	right	male	80	24.51	3.73	43.28	44.56	4.86	542	43.92	12.5		22.1818	22.4242	22.1562	22.4242			-0.242424	0.0255682	-0.242424			0.242424	0.0255682	0.242424
126	right	male	53	24.56	3.97	44.13	44.39	3.5	586	44.26	12.1		23.0303	23.3636	23.1061	23.3636			-0.333333	-0.0757576	-0.333333			0.333333	0.0757576	0.333333
127	right	male	88	24.68	3.41	43.87	44.85	4.36	487	44.36	11.5		23.6515	24	23.7794	24			-0.348485	-0.127897	-0.348485			0.348485	0.127897	0.348485
128	right	male	58	24.75	2.83	41.25	42.37	4.81	615	41.81	12.2		23.2879	23.5147	23.3485	23.5147			-0.226827	-0.0606061	-0.226827			0.226827	0.0606061	0.226827
129	right	male	74	24.78	3.67	42.37	42.83	4.11	594	42.6	11.6		19.7031	19.6875	19.6774	19.6875			0.015625	0.0257056	0.015625			0.015625	0.0257056	0.015625
130	right	male	72	24.8	3.53	42.24	42.82	4.12	526	42.53	11.6		21	20.9844	20.6875	20.9844			0.015625	0.3125	0.015625			0.015625	0.3125	0.015625
131	right	male	54	24.81	3.72	42.52	44.49	4.47	581	43.505	12.1		21.9848	22.303	22.0909	22.303			-0.318182	-0.106061	-0.318182			0.318182	0.106061	0.318182
132	right	male	43	24.82	3.67	44.76	45.52	3.37	558	45.14	12		20.7031	20.625	20.6875	20.625			0.078125	0.015625	0.078125			0.078125	0.015625	0.078125
133	right	male	77	24.84	2.89	42.58	43.49	4.49	505	43.035	11.5		21.625	21.7969	21.5909	21.7969			-0.171875	0.0340909	-0.171875			0.171875	0.0340909	0.171875
134	right	male	65	24.85	2.92	41.76	42	4.18	539	41.88	12.3		22.375	22.1875	22.4091	22.1875			0.1875	-0.0340909	0.1875			0.1875	0.0340909	0.1875
135	right	male	80	24.93	2.42	39.67	40.62	5.03	578	40.145	11.6		22.1667	21.875	22.0758	21.875			0.291667	0.0909091	0.291667			0.291667	0.0909091	0.291667
136	right	male	76	25.11	3.83	41.93	43.76	3.78	567	42.845	12.2		22.1515	21.8438	22.1061	21.8438			0.307765	0.0454545	0.307765			0.307765	0.0454545	0.307765
137	right	male	54	25.17	3.86	44.83	45.22	4.19	506	45.025	12.8		23.0152	23.0606	23.5	23.0606			-0.0454545	-0.484848	-0.0454545			0.0454545	0.484848	0.0454545
138	right	male	57	25.22	3.18	40.63	40.91	4	594	40.77	12		21.7273	21.6364	21.6818	21.6364			0.0909091	0.0454545	0.0909091			0.0909091	0.0454545	0.0909091
139	right	male	62	25.24	3.24	40.94	41.42	4.23	558	41.18	12.2		24.1765	23.6029	24.1714	23.6029			0.573529	0.00504202	0.573529			0.573529	0.00504202	0.573529
140	right	male	57	25.26	3.69	44.95	45.92	4.71	540	45.435	11.7		23.3636	23.7647	23.4091	23.7647			-0.40107	-0.0454545	-0.40107			0.40107	0.0454545	0.40107
141	right	male	88	25.32	2.88	40.4	40.88	4.79	536	40.64	12.5		21.6515	21.697	21.5625	21.697			-0.0454545	0.0890152	-0.0454545			0.0454545	0.0890152	0.0454545
142	right	male	55	25.47	3.36	44.49	44.81	4.45	552	44.65	11.7		22.2879	22.1515	22.2879	22.1515			0.136364	0	0.136364			0.136364	0	0.136364
143	right	male	75	25.48	3.64	44.03	45.42	3.89	572	44.725	11.5		20.7969	21	20.7969	21			-0.203125	0	-0.203125			0.203125	0	0.203125
144	right	male	54	25.78	2.82	43.82	44.75	3.86	570	44.285	11.7		20.2344	20.4531	20.2188	20.4531			-0.21875	0.015625	-0.21875			0.21875	0.015625	0.21875
145	right	male	56	25.81	3.04	43.49	44.59	3.04	562	44.04	11.4		21.875	21.803	21.8939	21.803			0.0719697	-0.0189394	0.0719697			0.0719697	0.0189394	0.0719697
146	right	male	51	25.97	3.48	41.9	42.22	4.66	542	42.06	11.9		22.9545	23.0882	23.0147	23.0882			-0.13369	-0.0601604	-0.13369			0.13369	0.0601604	0.13369
147	right	male	85	26	3.48	41.82	42.01	4.05	514	41.915	12.2		23.3939	23.7273	23.3824	23.7273			-0.333333	0.0115865	-0.333333			0.333333	0.0115865	0.333333
148	right	male	57	26.02	3.38	41.65	42.5	4.43	614	42.075	11.5		23.7059	23.8333	23.7353	23.8333			-0.127451	-0.0294118	-0.127451			0.127451	0.0294118	0.127451
149	right	male	77	26.06	3.42	44.65	45.65	4.83	584	45.15	11		20.3871	20.5938	20.4194	20.5938			-0.206653	-0.0322581	-0.206653			0.206653	0.0322581	0.206653
150	right	male	63	26.14	4.19	44.22	45.23	3.57	565	44.725	10.8		22.8676	22.7424	22.8485	22.7424			0.125223	0.0191622	0.125223			0.125223	0.0191622	0.125223
151	right	male	71	26.48	3.66	40.7	41.88	4.24	549	41.29	12		21.375	21.4394	21.2969	21.4394			-0.0643939	0.078125	-0.0643939			0.0643939	0.078125	0.0643939
152	right	male	30	26.54	3.78	42.68	44.54	3.57	536	43.61	12.2		21.8333	21.625	21.7879	21.625			0.208333	0.0454545	0.208333			0.208333	0.0454545	0.208333
153	right	male	50	26.62	4.24	43.02	44.71	3.64	583	43.865	11.8		21	21.3281	21.0455	21.3281			-0.328125	-0.0454545	-0.328125			0.328125	0.0454545	0.328125
154	right	male	36	26.74	3.28	41.43	42.93	4.2	531	42.18	12.8		19.2656	19.5161	19.0968	19.5161			-0.250504	0.168851	-0.250504			0.250504	0.168851	0.250504
155	right	male	67	27.16	3.63	40.19	41.09	3.46	525	40.64	11.7		19.5312	19.6094	19.4839	19.6094			-0.078125	0.047379	-0.078125			0.078125	0.047379	0.078125
156	right	male	67	27.2	3.55	44.93	46.01	4.05	571	45.47	10.8		20.7031	20.8281	20.75	20.8281			-0.125	-0.046875	-0.125			0.125	0.046875	0.125
157	right	male	52	27.2	3.94	42.74	43	3.84	552	42.87	11.3		22.9242	23	22.9394	23			-0.0757576	-0.0151515	-0.0757576			0.0757576	0.0151515	0.0757576
158	right	male	56	27.35	3.34	42.11	43.29	4.38	522	42.7	11.8		21.9545	21.5455	21.9242	21.5455			0.409091	0.030303	0.409091			0.409091	0.030303	0.409091
159	right	male	46	27.49	4.04	44.73	46.08	3.89	534	45.405	11.7		22.7727	22.8235	22.6061	22.8235			-0.0508021	0.166667	-0.0508021			0.0508021	0.166667	0.0508021
160	right	male	44	27.55	3.02	44.83	46.15	4.32	510	45.49	11.1		24.0429	23.7059	23.9706	23.7059			0.336975	0.0722689	0.336975			0.336975	0.0722689	0.336975
161	right	male	45	27.57	4.02	47.16	48.66	3.49	474	47.91	11.5		21.4844	21.0781	21.4844	21.0781			0.40625	0	0.40625			0.40625	0	0.40625
162	right	male	64	27.63	3.26	42.39	42.76	4.19	539	42.575	11.9		22.0152	22.2273	21.8636	22.2273			-0.212121	0.151515	-0.212121			0.212121	0.151515	0.212121
163	right	male	44	27.71	3.18	43.4	44.27	4.52	583	43.835	11.8		18.7258	19.1774	18.7258	19.1774			-0.451613	0	-0.451613			0.451613	0	0.451613
164	right	male	58	27.71	3.37	42.17	42.36	3.93	550	42.265	12		22.4848	22.803	22.5455	22.803			-0.318182	-0.0606061	-0.318182			0.318182	0.0606061	0.318182
165	right	male	57	28.01	3.38	41.09	41.89	4.46	561	41.49	12.1		21.7031	21.6818	21.6818	21.6818			0.0213068	0.0213068	0.0213068			0.0213068	0.0213068	0.0213068
166	right	male	69	28.24	3.33	41.04	42.44	4.42	539	41.74	12.8		21.4242	21.5455	21.4545	21.5455			-0.121212	-0.030303	-0.121212			0.121212	0.030303	0.121212
167	right	male	51	28.33	3.5	42.75	43.01	3.82	602	42.88	11.7		22.8382	22.9118	22.8382	22.9118			-0.0735294	0	-0.0735294			0.0735294	0	0.0735294
168	right	male	52	28.34	3.42	43.62	45.54	3.96	527	44.58	11.5		22.5294	22.4545	22.4545	22.4545			0.0748663	0.0748663	0.0748663			0.0748663	0.0748663	0.0748663
169	right	male	64	28.62	3.62	42.37	43.31	4.29	561	42.84	12.3		20.4375	20.5	20.5	20.5			-0.0625	-0.0625	-0.0625			0.0625	0.0625	0.0625
170	right	male	66	28.84	3.72	43.43	44.05	3.89	542	43.74	11.5		20.8906	21.1667	21	21.1667			-0.276042	-0.109375	-0.276042			0.276042	0.109375	0.276042
171	right	male	59	28.88	3.96	44.86	45.7	3.34	514	45.28	11.5		20.6364	21.0758	20.7188	21.0758			-0.439394	-0.0823864	-0.439394			0.439394	0.0823864	0.439394
172	right	male	50	28.93	3.48	39.1	39.69	4.07	600	39.395	11.6		23.7206	23.6912	23.7794	23.6912			0.0294118	-0.0588235	0.0294118			0.0294118	0.0588235	0.0294118
173	right	male	56	29.01	4.02	42.02	43.3	3.75	634	42.66	12.5		22.8382	23.0152	22.8824	23.0152			-0.176916	-0.0441176	-0.176916			0.176916	0.0441176	0.176916
174	right	male	51	29.15	3.52	42.92	43.46	4.45	553	43.19	11.8		23.0882	23.0147	22.9265	23.0147			0.0735294	0.161765	0.0735294			0.0735294	0.161765	0.0735294
175	right	male	47	29.15	3.39	44.11	44.56	4.06	535	44.335	11.9		24.1029	23.9412	23.9853	23.9412			0.161765	0.117647	0.161765			0.161765	0.117647	0.161765
176	right	male	59	29.48	4	45.46	46.02	4.2	445	45.74	11.8		20.3906	20.2812	20.4844	20.2812			0.109375	-0.09375	0.109375			0.109375	0.09375	0.109375
177	right	male	62	29.6	3.23	44.46	45.02	4.46	492	44.74	11.7		22.2576	21.8182	22.2206	21.8182			0.439394	0.0369875	0.439394			0.439394	0.0369875	0.439394
178	right	male	63	29.69	3.61	43.22	44.46	4.21	528	43.84	10.9		21.4844	21.6667	21.5152	21.6667			-0.182292	-0.0307765	-0.182292			0.182292	0.0307765	0.182292
179	right	male	56	30.07	3.68	42.74	44.3	4.53	568	43.52	11.7		20.6515	20.6061	20.625	20.6061			0.0454545	0.0265152	0.0454545			0.0454545	0.0265152	0.0454545
180	right	male	66	30.1	3.16	41.94	43.39	4.79	561	42.665	11.8		18.8871	19.1875	18.9032	19.1875			-0.300403	-0.016129	-0.300403			0.300403	0.016129	0.300403
181	right	male	51	30.26	3.17	39.51	40.98	4.52	571	40.245	12		21.9091	22.0303	21.8182	22.0303			-0.121212	0.0909091	-0.121212			0.121212	0.0909091	0.121212
182	right	male	49	30.38	3.04	41.81	43.03	4.06	527	42.42	11.6		22.3824	22.2879	22.3529	22.2879			0.0944742	0.0294118	0.0944742			0.0944742	0.0294118	0.0944742
183	right	male	52	30.47	3.53	45.05	46.14	4.22	549	45.595	11.6		19.697	19.9062	19.75	19.9062			-0.20928	-0.0530303	-0.20928			0.20928	0.0530303	0.20928
184	right	male	77	31.09	3.45	40.63	41.5	4.75	476	41.065	11.6		22.75	22.6765	22.6176	22.6765			0.0735294	0.132353	0.0735294			0.0735294	0.132353	0.0735294
185	right	male	65	31.23	3.85	44.04	44.7	3.5	544	44.37	11.2		20.9394	20.9844	20.8939	20.9844			-0.0449811	0.0454545	-0.0449811			0.0449811	0.0454545	0.0449811
186	right	male	53	31.3	3.2	42.7	43.36	4.35	516	43.03	11.7		21.3333	21.4062	21.4091	21.4062			-0.0729167	-0.0757576	-0.0729167			0.0729167	0.0757576	0.0729167
187	right	male	65	31.44	3.06	44.43	45.21	4.65	589	44.82	11.8		23.1176	23.2206	23.1324	23.2206			-0.102941	-0.0147059	-0.102941			0.102941	0.0147059	0.102941
188	right	male	66	31.62	3.78	45.1	46.03	4.05	556	45.565	11.5		19.5312	19.7812	19.4839	19.7812			-0.25	0.047379	-0.25			0.25	0.047379	0.25
189	right	male	73	31.63	4.21	44.23	44.8	3.85	522	44.515	11.5		20.0625	20.0781	20.1719	20.0781			-0.015625	-0.109375	-0.015625			0.015625	0.109375	0.015625
190	right	male	79	31.68	4.1	44.08	44.84	3.56	571	44.46	11.6		22.3235	22.3529	22.2879	22.3529			-0.0294118	0.0356506	-0.0294118			0.0294118	0.0356506	0.0294118
191	right	male	56	31.81	4.08	43.71	44.52	3.58	574	44.115	11.9		22.2879	22.197	22.2273	22.197			0.0909091	0.0606061	0.0909091			0.0909091	0.0606061	0.0909091
192	right	male	51	31.89	3.67	43.17	43.56	4.2	571	43.365	12		21.8939	21.8939	21.803	21.8939			0	0.0909091	0			0	0.0909091	0
193	right	male	45	32.5	3.8	43.67	43.9	3.87	628	43.785	11		22.303	22.4265	22.3088	22.4265			-0.12344	-0.00579323	-0.12344			0.12344	0.00579323	0.12344
194	right	male	37	32.53	3.01	41.81	42.9	4.96	588	42.355	12		21.1364	21.303	21.1212	21.303			-0.166667	0.0151515	-0.166667			0.166667	0.0151515	0.166667
195	right	male	41	32.77	4.29	42.08	43.34	3.67	568	42.71	12.4		22.0882	21.8182	22.0147	21.8182			0.270053	0.0735294	0.270053			0.270053	0.0735294	0.270053
196	right	male	55	32.79	2.98	44.69	45.79	5.1	524	45.24	11.7		20.4394	20.5152	20.4219	20.5152			-0.0757576	0.0175189	-0.0757576			0.0757576	0.0175189	0.0757576
197	right	male	43	33.01	3.15	42.96	44.07	4.71	556	43.515	11.2		19.6515	19.5312	19.625	19.5312			0.120265	0.0265152	0.120265			0.120265	0.0265152	0.120265
198	right	male	63	33.52	3.89	44.82	44.82	3.92	575	44.82	11.5		20.4394	20.4062	20.3939	20.4062			0.0331439	0.0454545	0.0331439			0.0331439	0.0454545	0.0331439
199	right	male	66	34.18	3.36	40.32	41.32	5.14	551	40.82	12.3		21.7273	22.0455	21.8636	22.0455			-0.318182	-0.136364	-0.318182			0.318182	0.136364	0.318182
200	right	male	64	34.49	3.96	42.61	43.3	4.02	519	42.955	12.3		21.4091	21.4545	21.4545	21.4545			-0.0454545	-0.0454545	-0.0454545			0.0454545	0.0454545	0.0454545
201	right	male	54	34.5	3.12	41.73	43.61	4.76	548	42.67	11.5		22.3788	22.3182	22.3529	22.3182			0.0606061	0.0258467	0.0606061			0.0606061	0.0258467	0.0606061
202	right	male	53	34.73	3.29	45.12	45.65	4.22	628	45.385	11.6		20.3906	20.5455	20.4394	20.5455			-0.15483	-0.0487689	-0.15483			0.15483	0.0487689	0.15483
203	right	female	67	20.46	2.3	47.25	47.61	4.31	555	47.43	11		21.1176	20.8333	21.1061	20.8333			0.284314	0.0115865	0.284314			0.284314	0.0115865	0.284314
204	right	female	60	20.71	1.83	45.09	46.05	4.76	511	45.57	10.8		18.3125	18.7656	18.4531	18.7656			-0.453125	-0.140625	-0.453125			0.453125	0.140625	0.453125
205	right	female	73	21.11	3.09	45.03	45.65	4.24	513	45.34	11.9		17.4677	17.5938	17.5625	17.5938			-0.126008	-0.0947581	-0.126008			0.126008	0.0947581	0.126008
206	right	female	51	21.14	2.79	41.65	42.24	3.11	638	41.945	11.6		20.8182	20.8788	20.9091	20.8788			-0.0606061	-0.0909091	-0.0606061			0.0606061	0.0909091	0.0606061
207	right	female	58	21.16	2.21	45.31	45.73	4.97	534	45.52	11.5		20.5606	20.6667	20.4844	20.6667			-0.106061	0.0762311	-0.106061			0.106061	0.0762311	0.106061
208	right	female	53	21.19	2.1	46.3	47.84	5.25	618	47.07	11.8		21.9697	22.1029	22	22.1029			-0.133244	-0.030303	-0.133244			0.133244	0.030303	0.133244
209	right	female	46	21.26	2.89	42.31	43.76	4.38	535	43.035	10.8		19.6515	19.875	19.6562	19.875			-0.223485	-0.00473485	-0.223485			0.223485	0.00473485	0.223485
210	right	female	79	21.28	2.91	45.6	46.37	4.88	556	45.985	11.4		21.9394	22.1029	22.0147	22.1029			-0.163547	-0.0753119	-0.163547			0.163547	0.0753119	0.163547
211	right	female	68	21.3	1.93	44.09	45.42	5.1	527	44.755	11.5		20.3939	20.375	20.3636	20.375			0.0189394	0.030303	0.0189394			0.0189394	0.030303	0.0189394
212	right	female	53	21.3	2.43	40.46	41.24	3.38	520	40.85	11.4		19.375	19.5469	19.5152	19.5469			-0.171875	-0.140152	-0.171875			0.171875	0.140152	0.171875
213	right	female	71	21.3	2.11	43.53	43.98	5.1	530	43.755	11.4		19.8485	19.8333	19.8636	19.8333			0.0151515	-0.0151515	0.0151515			0.0151515	0.0151515	0.0151515
214	right	female	74	21.33	3.28	47.52	49.44	3.67	548	48.48	11.3		21.2424	21.25	21.0455	21.25			-0.00757576	0.19697	-0.00757576			0.00757576	0.19697	0.00757576
215	right	female	67	21.33	2.56	43.74	44.41	4.38	517	44.075	12		20.5303	20.7121	20.5758	20.7121			-0.181818	-0.0454545	-0.181818			0.181818	0.0454545	0.181818
216	right	female	73	21.4	2.3	44.38	45.73	5.06	537	45.055	11.4		21.6324	21.7941	21.7206	21.7941			-0.161765	-0.0882353	-0.161765			0.161765	0.0882353	0.161765
217	right	female	58	21.47	2.61	46.58	47.15	4.65	545	46.865	11.5		19.2656	19.4697	19.2969	19.4697			-0.204072	-0.03125	-0.204072			0.204072	0.03125	0.204072
218	right	female	68	21.48	2.27	43.6	44.07	4.86	556	43.835	10.4		19.7969	19.625	19.7969	19.625			0.171875	0	0.171875			0.171875	0	0.171875
219	right	female	73	21.5	1.87	43.7	44.9	4.49	461	44.3	11		21.2576	21.2273	21.3382	21.2273			0.030303	-0.0806595	0.030303			0.030303	0.0806595	0.030303
220	right	female	66	21.5	3.16	45.52	46.24	3.87	516	45.88	11.6		20.4545	20.803	20.5152	20.803			-0.348485	-0.0606061	-0.348485			0.348485	0.0606061	0.348485
221	right	female	65	21.53	3.68	47.47	48.93	3.89	554	48.2	11		19.0156	19.3125	19.0938	19.3125			-0.296875	-0.078125	-0.296875			0.296875	0.078125	0.296875
222	right	female	48	21.53	2.38	41.78	42.87	4.4	496	42.325	11.4		19.6094	19.5758	19.5625	19.5758			0.0336174	0.046875	0.0336174			0.0336174	0.046875	0.0336174
223	right	female	53	21.53	2.42	43.78	44.42	4.22	527	44.1	11.1		22.4394	22.4697	22.3824	22.4697			-0.030303	0.057041	-0.030303			0.030303	0.057041	0.030303
224	right	female	55	21.54	2.36	45.72	46.77	4.61	559	46.245	11.5		20.6212	20.4091	20.5909	20.4091			0.212121	0.030303	0.212121			0.212121	0.030303	0.212121
225	right	female	63	21.54	2.86	48.01	48.16	3.78	485	48.085	10.7		21.2206	21.3333	21.1324	21.3333			-0.112745	0.0882353	-0.112745			0.112745	0.0882353	0.112745
226	right	female	64	21.55	3.26	46.92	47.51	4.19	558	47.215	11.5		18.0938	18.1406	18.0469	18.1406			-0.046875	0.046875	-0.046875			0.046875	0.046875	0.046875
227	right	female	72	21.62	2.34	44.24	44.96	4.13	561	44.6	11.3		19.803	19.8485	19.7812	19.8485			-0.0454545	0.0217803	-0.0454545			0.0454545	0.0217803	0.0454545
228	right	female	83	21.62	2.96	45.07	45.42	4.88	567	45.245	11.5		20.9697	21.0606	20.9091	21.0606			-0.0909091	0.0606061	-0.0909091			0.0909091	0.0606061	0.0909091
229	right	female	83	21.62	2.52	43.71	44.02	4.1	586	43.865	11.4		18.3438	17.9844	18.3594	17.9844			0.359375	-0.015625	0.359375			0.359375	0.015625	0.359375
230	right	female	66	21.63	3.12	46.94	47.56	3.88	529	47.25	11		20.1667	20.1719	20.1212	20.1719			-0.00520833	0.0454545	-0.00520833			0.00520833	0.0454545	0.00520833
231	right	female	51	21.64	2.7	44.45	45.09	3.78	544	44.77	11.7		22.8824	22.4412	22.9571	22.4412			0.441176	-0.0747899	0.441176			0.441176	0.0747899	0.441176
232	right	female	81	21.65	2.81	44.87	45.13	4.44	486	45	11.3		21.0455	20.9545	21.0303	20.9545			0.0909091	0.0151515	0.0909091			0.0909091	0.0151515	0.0909091
233	right	female	57	21.66	2.48	43.94	44.17	4.29	566	44.055	11.6		20.6324	20.5588	20.6515	20.5588			0.0735294	-0.0191622	0.0735294			0.0735294	0.0191622	0.0735294
234	right	female	71	21.68	2.94	45.3	46.32	4.54	536	45.81	10.9		20.5303	20.7879	20.5455	20.7879			-0.257576	-0.0151515	-0.257576			0.257576	0.0151515	0.257576
235	right	female	91	21.68	3.11	43.71	44.36	4.32	567	44.035	10.9		21.6324	21.4242	21.6029	21.4242			0.208111	0.0294118	0.208111			0.208111	0.0294118	0.208111
236	right	female	67	21.7	2.67	44.91	45.31	4.48	541	45.11	11.1		21.8676	21.5147	21.8333	21.5147			0.352941	0.0343137	0.352941			0.352941	0.0343137	0.352941
237	right	female	79	21.7	2.24	45.19	45.36	4.59	562	45.275	11.1		18.803	18.875	18.75	18.875			-0.0719697	0.0530303	-0.0719697			0.0719697	0.0530303	0.0719697
238	right	female	66	21.72	3.13	44.72	46.36	4.29	497	45.54	10.9		21	21.0588	21.1176	21.0588			-0.0588235	-0.117647	-0.0588235			0.0588235	0.117647	0.0588235
239	right	female	72	21.72	2.22	44.08	44.74	4.57	515	44.41	11.4		20.1212	20.0303	20.0152	20.0303			0.0909091	0.106061	0.0909091			0.0909091	0.106061	0.0909091
240	right	female	68	21.72	2.47	47.41	47.96	5.09	496	47.685	11.3		20.197	20.1212	20.2424	20.1212			0.0757576	-0.0454545	0.0757576			0.0757576	0.0454545	0.0757576
241	right	female	51	21.73	1.95	44.93	45.44	4.86	552	45.185	10.8		18.0469	18.25	18.0156	18.25			-0.203125	0.03125	-0.203125			0.203125	0.03125	0.203125
242	right	female	68	21.73	3.07	42.5	42.6	4.11	550	42.55	11.7		19.3125	19.3939	19.303	19.3939			-0.0814394	0.0094697	-0.0814394			0.0814394	0.0094697	0.0814394
243	right	female	60	21.74	2.93	44.32	44.7	4.03	534	44.51	11.4		19.9242	19.9545	19.9545	19.9545			-0.030303	-0.030303	-0.030303			0.030303	0.030303	0.030303
244	right	female	52	21.75	3.03	44.75	45.24	3.95	496	44.995	11.5		18.4062	18.2656	18.5	18.2656			0.140625	-0.09375	0.140625			0.140625	0.09375	0.140625
245	right	female	77	21.76	2.87	45.11	46.21	4.34	473	45.66	11.3		18.7188	18.9219	18.7812	18.9219			-0.203125	-0.0625	-0.203125			0.203125	0.0625	0.203125
246	right	female	59	21.76	2.83	43.54	43.83	4.42	559	43.685	11.8		20.8182	20.9545	20.9545	20.9545			-0.136364	-0.136364	-0.136364			0.136364	0.136364	0.136364
247	right	female	67	21.78	2.56	44.64	46.42	3.05	570	45.53	10.8		19.8182	20.0294	19.8939	20.0294			-0.21123	-0.0757576	-0.21123			0.21123	0.0757576	0.21123
248	right	female	72	21.78	2.61	46.15	46.85	4.2	506	46.5	11.2		19.5606	19.7121	19.5909	19.7121			-0.151515	-0.030303	-0.151515			0.151515	0.030303	0.151515
249	right	female	68	21.78	3.37	46.59	47.12	4.08	539	46.855	11.7		17.1875	17.0781	17.1129	17.0781			0.109375	0.0745968	0.109375			0.109375	0.0745968	0.109375
250	right	female	55	21.79	2.06	44.32	45.83	4.57	511	45.075	11.2		17.7656	17.5312	17.7969	17.5312			0.234375	-0.03125	0.234375			0.234375	0.03125	0.234375
251	right	female	66	21.79	2.38	45.26	45.87	4.55	500	45.565	10.6		19.6061	19.5152	19.5455	19.5152			0.0909091	0.0606061	0.0909091			0.0909091	0.0606061	0.0909091
252	right	female	65	21.79	2.47	43.3	43.54	4.34	563	43.42	11.5		21.2941	21.3824	21.303	21.3824			-0.0882353	-0.00891266	-0.0882353			0.0882353	0.00891266	0.0882353
253	right	female	59	21.8	2.07	44.56	46.28	5.1	536	45.42	11.6		21.8676	21.7206	21.8676	21.7206			0.147059	0	0.147059			0.147059	0	0.147059
254	right	female	67	21.8	2.2	44.79	45.78	4.65	573	45.285	11.7		21.0294	21.0735	21.0294	21.0735			-0.0441176	0	-0.0441176			0.0441176	0	0.0441176
255	right	female	86	21.81	2.54	43.68	44.48	4.49	526	44.08	11.5		19.8485	19.7576	19.8636	19.7576			0.0909091	-0.0151515	0.0909091			0.0909091	0.0151515	0.0909091
256	right	female	74	21.81	3.02	45.58	46.03	4.28	500	45.805	11.6		18.5625	18.1094	18.5758	18.1094			0.453125	-0.0132576	0.453125			0.453125	0.0132576	0.453125
257	right	female	50	21.81	2.87	43.69	44.03	3.87	533	43.86	11.9		20.7353	20.8676	20.697	20.8676			-0.132353	0.0383244	-0.132353			0.132353	0.0383244	0.132353
258	right	female	57	21.82	2.77	45.23	45.62	4.39	521	45.425	11.7		18.6061	18.4848	18.6364	18.4848			0.121212	-0.030303	0.121212			0.121212	0.030303	0.121212
259	right	female	70	21.83	2.51	42.32	43.65	4.13	501	42.985	11.8		20.1176	19.9848	20.0882	19.9848			0.132799	0.0294118	0.132799			0.132799	0.0294118	0.132799
260	right	female	66	21.84	2.94	42.2	42.85	4.3	555	42.525	11.5		17.4531	17.5909	17.375	17.5909			-0.137784	0.078125	-0.137784			0.137784	0.078125	0.137784
261	right	female	77	21.84	3.11	44.19	44.78	4.15	522	44.485	12		22.5571	22.7143	22.6143	22.7143			-0.157143	-0.0571429	-0.157143			0.157143	0.0571429	0.157143
262	right	female	73	21.84	2.89	44.55	45.04	4.01	507	44.795	11.2		20.1912	19.8939	20.1765	19.8939			0.297237	0.0147059	0.297237			0.297237	0.0147059	0.297237
263	right	female	64	21.85	2.64	46.49	47.54	4.7	502	47.015	10.9		17.6094	17.9688	17.7344	17.9688			-0.359375	-0.125	-0.359375			0.359375	0.125	0.359375
264	right	female	58	21.85	2.91	43.88	44.33	3.41	558	44.105	11.6		16.6875	16.8281	16.7812	16.8281			-0.140625	-0.09375	-0.140625			0.140625	0.09375	0.140625
265	right	female	53	21.86	2.87	45.46	47.16	5.14	553	46.31	11		17.0312	17.3636	17.1406	17.3636			-0.332386	-0.109375	-0.332386			0.332386	0.109375	0.332386
266	right	female	64	21.86	3.18	44.93	45.91	3.84	534	45.42	11.4		17.9531	18.0938	18.0606	18.0938			-0.140625	-0.107481	-0.140625			0.140625	0.107481	0.140625
267	right	female	80	21.86	2.62	44.71	45.39	4.29	526	45.05	10.9		19.8788	19.7424	19.7273	19.7424			0.136364	0.151515	0.136364			0.136364	0.151515	0.136364
268	right	female	54	21.86	3.19	43.64	44.19	4.14	578	43.915	11.8		19.0303	18.9394	18.9394	18.9394			0.0909091	0.0909091	0.0909091			0.0909091	0.0909091	0.0909091
269	right	female	79	21.86	2.45	46.37	46.82	4.77	544	46.595	11.6		18.8182	18.9091	18.8485	18.9091			-0.0909091	-0.030303	-0.0909091			0.0909091	0.030303	0.0909091
270	right	female	75	21.87	2.69	44.6	45.12	4.52	545	44.86	11.1		17.9091	17.6562	17.8594	17.6562			0.252841	0.0497159	0.252841			0.252841	0.0497159	0.252841
271	right	female	77	21.89	2.86	42.53	44.32	4.56	559	43.425	11.1		15	15.371	14.9516	15.371			-0.370968	0.0483871	-0.370968			0.370968	0.0483871	0.370968
272	right	female	62	21.89	2.98	43.82	44.92	4.23	511	44.37	11.5		18.7273	19	18.7727	19			-0.272727	-0.0454545	-0.272727			0.272727	0.0454545	0.272727
273	right	female	70	21.89	2.32	45.81	46.09	5.1	532	45.95	11.4		17.6875	17.9219	17.7656	17.9219			-0.234375	-0.078125	-0.234375			0.234375	0.078125	0.234375
274	right	female	62	21.9	2.32	45.69	47.05	5.24	644	46.37	10.9		19.1364	19.3636	19.1515	19.3636			-0.227273	-0.0151515	-0.227273			0.227273	0.0151515	0.227273
275	right	female	51	21.9	1.97	44.16	44.91	4.99	510	44.535	11.3		17.7656	17.9844	17.7576	17.9844			-0.21875	0.00804924	-0.21875			0.21875	0.00804924	0.21875
276	right	female	83	21.9	3.03	44.41	45.12	4.11	496	44.765	11.6		19.7879	19.8939	19.8529	19.8939			-0.106061	-0.0650624	-0.106061			0.106061	0.0650624	0.106061
277	right	female	70	21.91	2.84	44.9	45.23	3.96	498	45.065	11.2		21.1429	21.1029	21.0857	21.1029			0.039916	0.0571429	0.039916			0.039916	0.0571429	0.039916
278	right	female	63	21.92	2.17	46.48	47.2	4.66	505	46.84	10.6		17.8125	17.875	17.8939	17.875			-0.0625	-0.0814394	-0.0625			0.0625	0.0814394	0.0625
279	right	female	69	21.92	3.55	47.66	48.14	3.19	512	47.9	10.6		17.5606	17.6212	17.5156	17.6212			-0.0606061	0.0449811	-0.0606061			0.0606061	0.0449811	0.0606061
280	right	female	75	21.93	2.76	43.34	44.7	4.44	579	44.02	11.3		14.4194	14.4355	14.4839	14.4355			-0.016129	-0.0645161	-0.016129			0.016129	0.0645161	0.016129
281	right	female	68	21.93	2.71	45.02	46.37	4.53	494	45.695	11		19.6176	19.6667	19.5147	19.6667			-0.0490196	0.102941	-0.0490196			0.0490196	0.102941	0.0490196
282	right	female	54	21.93	3.16	44.92	46.14	3.85	562	45.53	11.3		17.803	18.0606	17.7879	18.0606			-0.257576	0.0151515	-0.257576			0.257576	0.0151515	0.257576
283	right	female	72	21.93	2.56	45.18	46.35	4.22	502	45.765	10.9		19.0455	19.1176	19.0303	19.1176			-0.0721925	0.0151515	-0.0721925			0.0721925	0.0151515	0.0721925
284	right	female	77	21.93	2.46	46.73	46.88	4.62	525	46.805	10.9		13.7258	13.4839	13.7258	13.4839			0.241935	0	0.241935			0.241935	0	0.241935
285	right	female	68	21.94	3.08	46.06	46.76	4.17	533	46.41	10.9		14.8226	14.9194	14.7581	14.9194			-0.0967742	0.0645161	-0.0967742			0.0967742	0.0645161	0.0967742
286	right	female	71	21.96	1.86	43.29	45.06	4.5	597	44.175	10.8		19.3824	19.4091	19.4242	19.4091			-0.026738	-0.0418895	-0.026738			0.026738	0.0418895	0.026738
287	right	female	64	21.98	2.41	45.62	46.02	4.7	562	45.82	11.1		13.7903	13.8226	13.7742	13.8226			-0.0322581	0.016129	-0.0322581			0.0322581	0.016129	0.0322581
288	right	female	81	21.99	2.22	43.96	44.5	4.81	491	44.23	11.4		13.6452	13.7581	13.5806	13.7581			-0.112903	0.0645161	-0.112903			0.112903	0.0645161	0.112903
289	right	female	57	22.06	3.08	46.28	47.54	4.51	534	46.91	11.8		11.95	12.1774	11.95	12.1774			-0.227419	0	-0.227419			0.227419	0	0.227419
290	right	female	69	22.06	3.07	47.38	47.61	4.46	522	47.495	11.2		16.7273	16.2424	16.6818	16.2424			0.484848	0.0454545	0.484848			0.484848	0.0454545	0.484848
291	right	female	86	22.07	2.53	46.36	46.86	4.96	593	46.61	11.2		13.0484	13.2742	12.9516	13.2742			-0.225806	0.0967742	-0.225806			0.225806	0.0967742	0.225806
292	right	female	71	22.09	3.07	48.68	49.63	4.29	539	49.155	10.6		13.2419	13.5323	13.1613	13.5323			-0.290323	0.0806452	-0.290323			0.290323	0.0806452	0.290323
293	right	female	69	22.09	2.99	44.41	44.84	4.01	586	44.625	11.4		15.7879	15.9242	15.75	15.9242			-0.136364	0.0378788	-0.136364			0.136364	0.0378788	0.136364
294	right	female	58	22.16	2.2	45.68	46.58	4.4	510	46.13	11.7		13.3387	13.3226	13.1774	13.3226			0.016129	0.16129	0.016129			0.016129	0.16129	0.016129
295	right	female	71	22.19	2.7	45.86	46.69	4.66	493	46.275	11.2		15.9375	15.8281	15.9531	15.8281			0.109375	-0.015625	0.109375			0.109375	0.015625	0.109375
296	right	female	72	22.19	2.89	45.21	45.51	4.7	498	45.36	11.5		15.7727	15.9242	15.8438	15.9242			-0.151515	-0.0710227	-0.151515			0.151515	0.0710227	0.151515
297	right	female	56	22.2	3.26	43.89	44.19	3.66	562	44.04	11.3		14.8281	14.5625	14.9062	14.5625			0.265625	-0.078125	0.265625			0.265625	0.078125	0.265625
298	right	female	73	22.2	3.48	46.44	46.62	3.86	515	46.53	11.4		15.75	15.6212	15.6212	15.6212			0.128788	0.128788	0.128788			0.128788	0.128788	0.128788
299	right	female	50	22.25	3.23	46.23	46.93	4.04	549	46.58	11.6		11.4833	11.3	11.4032	11.3			0.183333	0.0801075	0.183333			0.183333	0.0801075	0.183333
300	right	female	60	22.25	2.74	44.33	44.46	4.48	503	44.395	11.5		10.7	10.75	10.65	10.75			-0.05	0.05	-0.05			0.05	0.05	0.05
301	right	female	59	22.28	2.75	41.73	41.82	3.56	510	41.775	11.9		11.85	11.9333	11.8065	11.9333			-0.0833333	0.0435484	-0.0833333			0.0833333	0.0435484	0.0833333
302	right	female	62	22.31	2.25	43.64	44	4.68	594	43.82	11.3		11.3226	11.2581	11.3226	11.2581			0.0645161	0	0.0645161			0.0645161	0	0.0645161
303	right	female	74	22.32	2.16	44.95	45.17	4.4	508	45.06	11.3		15.4697	15.4545	15.4844	15.4545			0.0151515	-0.014678	0.0151515			0.0151515	0.014678	0.0151515
304	right	female	57	22.4	3.2	46.85	47.01	3.63	549	46.93	10.9		11.9677	12.1719	11.9839	12.1719			-0.204133	-0.016129	-0.204133			0.204133	0.016129	0.204133
305	right	female	56	22.43	2.89	45.67	46.35	5.01	565	46.01	11.3		11.7903	11.7742	11.7258	11.7742			0.016129	0.0645161	0.016129			0.016129	0.0645161	0.016129
306	right	female	68	22.44	2.48	43.94	45.03	5.08	508	44.485	11.7		13.2742	13.4032	13.3065	13.4032			-0.129032	-0.0322581	-0.129032			0.129032	0.0322581	0.129032
307	right	female	89	22.44	2.6	45.14	46.1	5.19	573	45.62	11.2		12.7742	12.9844	12.8387	12.9844			-0.210181	-0.0645161	-0.210181			0.210181	0.0645161	0.210181
308	right	female	74	22.45	3.05	46.32	47.25	4.08	526	46.785	11.3		10.9194	10.9677	10.9677	10.9677			-0.0483871	-0.0483871	-0.0483871			0.0483871	0.0483871	0.0483871
309	right	female	64	22.46	3.08	45.48	46.1	4.76	576	45.79	11.8		6.55172	6.72414	6.58621	6.72414			-0.172414	-0.0344828	-0.172414			0.172414	0.0344828	0.172414
310	right	female	84	22.48	2.64	43.12	43.81	4.88	544	43.465	11.6		11.0161	11.0323	11	11.0323			-0.016129	0.016129	-0.016129			0.016129	0.016129	0.016129
311	right	female	70	22.49	2.99	46.91	47.14	4.17	534	47.025	11.6		14.2727	14.4375	14.3281	14.4375			-0.164773	-0.0553977	-0.164773			0.164773	0.0553977	0.164773
312	right	female	70	22.55	2.83	45.38	46.35	5.13	500	45.865	11.7		13.4375	13.5625	13.5	13.5625			-0.125	-0.0625	-0.125			0.125	0.0625	0.125
313	right	female	55	22.59	2.76	43.87	44.95	4.1	547	44.41	10.8		7.5	7.56667	7.41667	7.56667			-0.0666667	0.0833333	-0.0666667			0.0666667	0.0833333	0.0666667
314	right	female	82	22.6	2.49	43.67	44.7	4.84	561	44.185	10.8		11.371	11.4194	11.371	11.4194			-0.0483871	0	-0.0483871			0.0483871	0	0.0483871
315	right	female	56	22.63	3	43.46	43.78	4.63	510	43.62	12		8.76667	8.86667	8.75	8.86667			-0.1	0.0166667	-0.1			0.1	0.0166667	0.1
316	right	female	71	22.66	2.13	43.24	44.08	5.56	513	43.66	11.1		10.9839	11.0312	11.0156	11.0312			-0.047379	-0.031754	-0.047379			0.047379	0.031754	0.047379
317	right	female	69	22.66	2.42	44.25	44.65	5.44	514	44.45	11.7		9.15	9.33333	9.19355	9.33333			-0.183333	-0.0435484	-0.183333			0.183333	0.0435484	0.183333
318	right	female	67	22.67	2.18	43.25	44.9	5.03	554	44.075	12		10.9677	11.0645	11.0156	11.0645			-0.0967742	-0.0478831	-0.0967742			0.0967742	0.0478831	0.0967742
319	right	female	66	22.67	3.23	45.25	45.99	4.11	510	45.62	11.7		9.2	9.19355	9.14516	9.19355			0.00645161	0.0548387	0.00645161			0.00645161	0.0548387	0.00645161
320	right	female	73	22.68	2.66	45.01	45.32	4.67	515	45.165	11.1		6.89655	6.96667	6.89655	6.96667			-0.0701149	0	-0.0701149			0.0701149	0	0.0701149
321	right	female	74	22.69	2.29	44.25	44.61	4.67	556	44.43	11.4		6.39655	6.58333	6.44828	6.58333			-0.186782	-0.0517241	-0.186782			0.186782	0.0517241	0.186782
322	right	female	58	22.7	2.23	41.93	42.27	4.95	563	42.1	11.6		2.48148	2.80357	2.55357	2.80357			-0.32209	-0.0720899	-0.32209			0.32209	0.0720899	0.32209
323	right	female	65	22.7	3.24	43.43	43.62	4.36	521	43.525	11.2		9.43333	9.45161	9.38333	9.45161			-0.0182796	0.05	-0.0182796			0.0182796	0.05	0.0182796
324	right	female	72	22.76	2.67	43.22	44.41	5.05	577	43.815	11.2		10.4032	10.4839	10.4032	10.4839			-0.0806452	0	-0.0806452			0.0806452	0	0.0806452
325	right	female	73	22.77	2.96	45.4	45.99	4.02	528	45.695	11.1		8.55	8.53226	8.46667	8.53226			0.0177419	0.0833333	0.0177419			0.0177419	0.0833333	0.0177419
326	right	female	68	22.8	2.45	43.92	44.37	4.62	481	44.145	11.3		10.6562	10.7258	10.6406	10.7258			-0.0695565	0.015625	-0.0695565			0.0695565	0.015625	0.0695565
327	right	female	77	22.81	2.49	44.6	45.19	4.89	516	44.895	11.3		9.96774	9.96774	9.93548	9.96774			0	0.0322581	0			0	0.0322581	0
328	right	female	64	22.81	2.26	44.78	45.25	4.7	565	45.015	10.8		11.4219	11.375	11.3281	11.375			0.046875	0.09375	0.046875			0.046875	0.09375	0.046875
329	right	female	75	22.81	2.46	44.95	44.95	4.88	521	44.95	11.1		11.0156	11.0156	11	11.0156			0	0.015625	0			0	0.015625	0
330	right	female	65	22.82	3.16	44.76	45.62	4.38	513	45.19	11.5		8.26667	8.38333	8.31667	8.38333			-0.116667	-0.05	-0.116667			0.116667	0.05	0.116667
331	right	female	66	22.82	2.26	43.48	44.25	4.67	545	43.865	11.4		7.58333	7.61667	7.56667	7.61667			-0.0333333	0.0166667	-0.0333333			0.0333333	0.0166667	0.0333333
332	right	female	76	22.83	2.93	44.19	44.53	4.63	503	44.36	12		4.06897	3.98214	4.05172	3.98214			0.0868227	0.0172414	0.0868227			0.0868227	0.0172414	0.0868227
333	right	female	78	22.86	1.52	42.98	44.75	5.03	525	43.865	11.4		10.1774	10.2742	10.2419	10.2742			-0.0967742	-0.0645161	-0.0967742			0.0967742	0.0645161	0.0967742
334	right	female	70	22.86	2.98	43.46	44.31	4.53	581	43.885	11.5		10.0484	10.0938	10.0645	10.0938			-0.0453629	-0.016129	-0.0453629			0.0453629	0.016129	0.0453629
335	right	female	65	22.88	2.49	43.87	44.86	4.65	522	44.365	11.6		8.41667	8.33871	8.28333	8.33871			0.077957	0.133333	0.077957			0.077957	0.133333	0.077957
336	right	female	66	22.88	3.13	45.67	46.45	4.5	543	46.06	11.2		5.78333	5.87931	5.7931	5.87931			-0.095977	-0.00977011	-0.095977			0.095977	0.00977011	0.095977
337	right	female	73	22.88	2.26	45.06	45.18	5.16	481	45.12	11.7		8.15	8.2	8.16129	8.2			-0.05	-0.0112903	-0.05			0.05	0.0112903	0.05
338	right	female	70	22.91	3.16	43.66	43.84	4.2	528	43.75	11.7		14.5441	14.7353	14.7424	14.7353			-0.191176	-0.198307	-0.191176			0.191176	0.198307	0.191176
339	right	female	59	22.92	3.11	44.2	45.18	4.14	564	44.69	12.1		8.2	8.25806	8.21667	8.25806			-0.0580645	-0.0166667	-0.0580645			0.0580645	0.0166667	0.0580645
340	right	female	54	22.93	2.86	44.9	45.72	4.21	593	45.31	11.4		8.12903	8.08065	8.06452	8.08065			0.0483871	0.0645161	0.0483871			0.0483871	0.0645161	0.0483871
341	right	female	78	22.96	3.09	46.69	47.34	4.55	420	47.015	11.5		8.5	8.51667	8.53226	8.51667			-0.0166667	-0.0322581	-0.0166667			0.0166667	0.0322581	0.0166667
342	right	female	65	22.97	2.89	43.88	44.48	4.33	547	44.18	11.1		5.03333	5	5	5			0.0333333	0.0333333	0.0333333			0.0333333	0.0333333	0.0333333
343	right	female	82	22.99	2.61	45.53	46.83	5.61	559	46.18	11		7.72581	7.71667	7.69355	7.71667			0.00913978	0.0322581	0.00913978			0.00913978	0.0322581	0.00913978
344	right	female	71	22.99	2.63	43.96	45.24	4.7	567	44.6	11.7		6.43333	6.46667	6.45	6.46667			-0.0333333	-0.0166667	-0.0333333			0.0333333	0.0166667	0.0333333
345	right	female	66	23	2.81	42.5	43.4	4.33	481	42.95	11.4		5.87931	5.91667	5.86667	5.91667			-0.0373563	0.0126437	-0.0373563			0.0373563	0.0126437	0.0373563
346	right	female	72	23.02	2.66	45.55	46.91	4.24	521	46.23	11.2		3.44828	3.55172	3.48214	3.55172			-0.103448	-0.033867	-0.103448			0.103448	0.033867	0.103448
347	right	female	67	23.02	2.19	41.9	42.61	4.88	509	42.255	11.7		11.697	11.6061	11.6061	11.6061			0.0909091	0.0909091	0.0909091			0.0909091	0.0909091	0.0909091
348	right	female	56	23.02	3.28	44.84	45.27	4.08	536	45.055	11.6		7.56452	7.5	7.5	7.5			0.0645161	0.0645161	0.0645161			0.0645161	0.0645161	0.0645161
349	right	female	53	23.04	3.51	43.67	44.1	4.03	549	43.885	11.9		7.28333	7.14516	7.11667	7.14516			0.138172	0.166667	0.138172			0.138172	0.166667	0.138172
350	right	female	76	23.05	3.12	45.88	46.2	4.7	521	46.04	11.3		6.23333	6.25	6.25	6.25			-0.0166667	-0.0166667	-0.0166667			0.0166667	0.0166667	0.0166667
351	right	female	57	23.07	3.15	42.14	43.11	5.38	550	42.625	11.9		7.91667	7.8	7.79032	7.8			0.116667	0.126344	0.116667			0.116667	0.126344	0.116667
352	right	female	71	23.07	3.04	43.96	44.11	4.33	521	44.035	11.6		6.45	6.62903	6.58333	6.62903			-0.179032	-0.133333	-0.179032			0.179032	0.133333	0.179032
353	right	female	73	23.08	2.61	43.8	44.97	4.72	489	44.385	11.1		5.95	5.95	5.93333	5.95			0	0.0166667	0			0	0.0166667	0
354	right	female	80	23.09	2.44	43.82	44.56	5.29	575	44.19	11.4		4.27586	4.2931	4.27586	4.2931			-0.0172414	0	-0.0172414			0.0172414	0	0.0172414
355	right	female	65	23.12	3.07	43.25	44.02	3.74	510	43.635	11.4		2.77586	2.74138	2.71429	2.74138			0.0344828	0.0615764	0.0344828			0.0344828	0.0615764	0.0344828
356	right	female	83	23.13	3.49	44.26	44.89	4.29	501	44.575	11.3		1.23214	1.17857	1.21429	1.17857			0.0535714	0.0178571	0.0535714			0.0535714	0.0178571	0.0535714
357	right	female	54	23.14	2.17	42.11	43.41	4.8	579	42.76	11.4		1.26786	1.41379	1.39655	1.41379			-0.145936	-0.128695	-0.145936			0.145936	0.128695	0.145936
358	right	female	71	23.14	2.72	42.62	43.17	3.11	505	42.895	11.2		2.31034	2.2931	2.25862	2.2931			0.0172414	0.0517241	0.0172414			0.0172414	0.0517241	0.0172414
359	right	female	68	23.15	2.8	42.42	43.63	3.9	544	43.025	11.2		2.62069	2.68966	2.68966	2.68966			-0.0689655	-0.0689655	-0.0689655			0.0689655	0.0689655	0.0689655
360	right	female	77	23.15	3.19	43.93	44.7	4.27	486	44.315	11.2		3.77586	3.7931	3.7931	3.7931			-0.0172414	-0.0172414	-0.0172414			0.0172414	0.0172414	0.0172414
361	right	female	72	23.15	2.48	43.28	44.02	5.14	526	43.65	11.4		4.53333	4.55	4.58333	4.55			-0.0166667	-0.05	-0.0166667			0.0166667	0.05	0.0166667
362	right	female	79	23.15	2.91	45.99	46.5	3.86	538	46.245	10.9		1.44643	1.17857	1.2931	1.17857			0.267857	0.153325	0.267857			0.267857	0.153325	0.267857
363	right	female	64	23.17	2.32	44.13	45.06	4.91	534	44.595	11.3		-1.26786	-1.21429	-1.16071	-1.21429			-0.0535714	-0.107143	-0.0535714			0.0535714	0.107143	0.0535714
364	right	female	82	23.21	2.31	43.38	44.22	5.2	578	43.8	12.1		2.75	2.74138	2.74138	2.74138			0.00862069	0.00862069	0.00862069			0.00862069	0.00862069	0.00862069
365	right	female	61	23.22	3.19	45.75	46.92	4.65	533	46.335	11.5		-0.0357143	0	0	0			-0.0357143	-0.0357143	-0.0357143			0.0357143	0.0357143	0.0357143
366	right	female	80	23.24	3.64	45.36	47.16	4	586	46.26	11.1		3.48276	3.43103	3.43103	3.43103			0.0517241	0.0517241	0.0517241			0.0517241	0.0517241	0.0517241
367	right	female	53	23.24	3.56	44.35	44.95	4.13	577	44.65	11.8		4.63333	4.58333	4.6	4.58333			0.05	0.0333333	0.05			0.05	0.0333333	0.05
368	right	female	82	23.26	2.95	44.95	45.77	4.72	484	45.36	11.4		7.58065	7.5	7.54688	7.5			0.0806452	0.0337702	0.0806452			0.0806452	0.0337702	0.0806452
369	right	female	68	23.29	2.92	42.11	42.87	3.86	517	42.49	11.1		4.53333	4.33333	4.56452	4.33333			0.2	-0.0311828	0.2			0.2	0.0311828	0.2
370	right	female	63	23.29	2.96	42.21	42.74	5.3	551	42.475	11.4		-0.464286	-0.553571	-0.5	-0.553571			0.0892857	0.0357143	0.0892857			0.0892857	0.0357143	0.0892857
371	right	female	63	23.3	3.73	41.67	42.42	3.84	529	42.045	11		4.01613	3.87931	3.89655	3.87931			0.136819	0.119577	0.136819			0.136819	0.119577	0.136819
372	right	female	61	23.3	2.87	43.65	44.11	4.09	513	43.88	10.9		4.58065	4.72581	4.71667	4.72581			-0.145161	-0.136022	-0.145161			0.145161	0.136022	0.145161
373	right	female	65	23.32	2.7	45.7	45.85	4.76	475	45.775	12		-0.0535714	-0.293103	-0.0714286	-0.293103			0.239532	0.0178571	0.239532			0.239532	0.0178571	0.239532
374	right	female	71	23.35	2.57	43.73	44.22	4.63	559	43.975	11.8		-3.83333	-4.2037	-3.82143	-4.2037			0.37037	-0.0119048	0.37037			0.37037	0.0119048	0.37037
375	right	female	67	23.36	3.72	42.91	43.45	4.6	521	43.18	12		1.74138	1.60345	1.7931	1.60345			0.137931	-0.0517241	0.137931			0.137931	0.0517241	0.137931
376	right	female	57	23.39	3.59	43.49	44.05	3.78	494	43.77	11.5		-0.982759	-1.26786	-1.10714	-1.26786			0.285099	0.124384	0.285099			0.285099	0.124384	0.285099
377	right	female	64	23.39	2.95	42.68	43.1	3.94	470	42.89	11.4		0.862069	0.793103	0.827586	0.793103			0.0689655	0.0344828	0.0689655			0.0689655	0.0344828	0.0689655
378	right	female	65	23.39	3.97	41.76	42.05	3.78	526	41.905	11.3		-2.75926	-2.92857	-2.80357	-2.92857			0.169312	0.0443122	0.169312			0.169312	0.0443122	0.169312
379	right	female	71	23.4	3.08	44.07	44.64	4.44	514	44.355	11.9		2.48333	2.28333	2.36207	2.28333			0.2	0.121264	0.2			0.2	0.121264	0.2
380	right	female	73	23.42	3.29	45.58	45.83	4.21	513	45.705	11.1		-1.30357	-1.33929	-1.26786	-1.33929			0.0357143	-0.0357143	0.0357143			0.0357143	0.0357143	0.0357143
381	right	female	68	23.42	2.85	42.97	43.18	4.34	520	43.075	12		-0.465517	-0.535714	-0.448276	-0.535714			0.070197	-0.0172414	0.070197			0.070197	0.0172414	0.070197
382	right	female	69	23.43	3.08	41.61	42.44	4.08	495	42.025	11.9		-1.125	-1.35714	-1.17857	-1.35714			0.232143	0.0535714	0.232143			0.232143	0.0535714	0.232143
383	right	female	59	23.43	2.75	43.89	44.33	4.52	573	44.11	11.7		-0.839286	-1.08621	-0.896552	-1.08621			0.246921	0.057266	0.246921			0.246921	0.057266	0.246921
384	right	female	65	23.45	3.12	45.67	46.37	4.12	540	46.02	11.4		0.103448	-0.0892857	0.0344828	-0.0892857			0.192734	0.0689655	0.192734			0.192734	0.0689655	0.192734
385	right	female	65	23.46	4.03	45.22	46.39	3.58	520	45.805	11.4		-3.61111	-4.03704	-3.67857	-4.03704			0.425926	0.0674603	0.425926			0.425926	0.0674603	0.425926
386	right	female	84	23.54	2.61	43.01	43.98	5.12	604	43.495	11.2		-1.44643	-1.87931	-1.62069	-1.87931			0.432882	0.174261	0.432882			0.432882	0.174261	0.432882
387	right	female	72	23.55	2.74	43.26	43.74	4.38	541	43.5	11.6		0.5	0.266667	0.396552	0.266667			0.233333	0.103448	0.233333			0.233333	0.103448	0.233333
388	right	female	69	23.58	2.1	41.47	41.59	5	529	41.53	11.6		0.206897	-0.706897	0.0689655	-0.706897			0.913793	0.137931	0.913793			0.913793	0.137931	0.913793
389	right	female	74	23.61	2.04	43.58	44.01	5.25	558	43.795	11.7		-0.637931	-0.948276	-0.689655	-0.948276			0.310345	0.0517241	0.310345			0.310345	0.0517241	0.310345
390	right	female	69	23.64	3.35	45.42	46.2	3.97	525	45.81	11.4		1.81667	1.58333	1.81667	1.58333			0.233333	0	0.233333			0.233333	0	0.233333
391	right	female	70	23.68	3.01	42.72	44.04	4.75	478	43.38	11.6		-0.603448	-0.793103	-0.637931	-0.793103			0.189655	0.0344828	0.189655			0.189655	0.0344828	0.189655
392	right	female	68	23.69	2.56	41.63	41.83	4.43	464	41.73	11.2		-4.12963	-4.28571	-4.125	-4.28571			0.156085	-0.00462963	0.156085			0.156085	0.00462963	0.156085
393	right	female	61	23.71	3.08	42.42	43.18	4.56	584	42.8	11.3		-1.92857	-2.2069	-1.96429	-2.2069			0.278325	0.0357143	0.278325			0.278325	0.0357143	0.278325
394	right	female	59	23.71	3.81	44.53	45.15	3.75	515	44.84	12.1		-4.89286	-5.31481	-4.96429	-5.31481			0.421958	0.0714286	0.421958			0.421958	0.0714286	0.421958
395	right	female	69	23.75	3.24	43.33	43.62	4.53	521	43.475	11.5		-0.482759	-0.862069	-0.517241	-0.862069			0.37931	0.0344828	0.37931			0.37931	0.0344828	0.37931
396	right	female	74	23.79	2.73	42.25	42.75	4.98	520	42.5	11.9		-0.551724	-0.483333	-0.534483	-0.483333			-0.0683908	-0.0172414	-0.0683908			0.0683908	0.0172414	0.0683908
397	right	female	69	23.82	3.32	42.57	43.18	4.58	588	42.875	12.3		-3.82759	-4.125	-3.78571	-4.125			0.297414	-0.0418719	0.297414			0.297414	0.0418719	0.297414
398	right	female	67	23.87	2.82	40.92	41.34	4.5	571	41.13	11.6		-3	-3.39655	-3.01724	-3.39655			0.396552	0.0172414	0.396552			0.396552	0.0172414	0.396552
399	right	female	87	23.88	3.12	41.82	43.09	3.97	566	42.455	11.5		-1.41667	-1.87931	-1.43333	-1.87931			0.462644	0.0166667	0.462644			0.462644	0.0166667	0.462644
400	right	female	73	23.9	3.95	44.99	45.63	3.96	556	45.31	11.4		-6.85185	-7.85185	-7.05556	-7.85185			1	0.203704	1			1	0.203704	1
401	right	female	56	23.91	3.03	43.44	44.22	4.57	592	43.83	11.4		-6.07143	-7.03704	-6.23214	-7.03704			0.965608	0.160714	0.965608			0.965608	0.160714	0.965608
402	right	female	88	23.92	2.88	42.08	43.12	4.22	522	42.6	11.4		-6.55556	-7.35185	-6.58929	-7.35185			0.796296	0.0337302	0.796296			0.796296	0.0337302	0.796296
403	right	female	70	23.93	2.88	43.07	43.35	4.55	528	43.21	11.8		-1.83333	-2.2931	-1.7931	-2.2931			0.45977	-0.0402299	0.45977			0.45977	0.0402299	0.45977
404	right	female	81	23.95	2.62	42.21	42.87	4.19	525	42.54	11.9		28.1774	28.9062	28.0938	28.9062			-0.728831	0.0836694	-0.728831			0.728831	0.0836694	0.728831
405	right	female	53	24.04	3.57	43.89	45.07	4.01	493	44.48	11.9		29.4688	30.1515	29.5	30.1515			-0.682765	-0.03125	-0.682765			0.682765	0.03125	0.682765
406	right	female	51	24.06	3.75	43.63	44.65	3.86	547	44.14	11.4		28.2576	28.9531	28.1875	28.9531			-0.695549	0.0700758	-0.695549			0.695549	0.0700758	0.695549
407	right	female	79	24.07	3.87	43.84	44.91	4.58	508	44.375	12		29.2727	29.3788	29.1212	29.3788			-0.106061	0.151515	-0.106061			0.106061	0.151515	0.106061
408	right	female	68	24.1	3.25	42.51	43.57	4.2	474	43.04	12.1		27.1562	27.8333	27.2188	27.8333			-0.677083	-0.0625	-0.677083			0.677083	0.0625	0.677083
409	right	female	77	24.1	3.06	42.64	43.37	4.46	575	43.005	11.7		26.3281	27.0625	26.3548	27.0625			-0.734375	-0.0267137	-0.734375			0.734375	0.0267137	0.734375
410	right	female	63	24.12	2.79	43.45	43.98	4.9	612	43.715	11.2		31.7571	32.1571	31.7286	32.1571			-0.4	0.0285714	-0.4			0.4	0.0285714	0.4
411	right	female	61	24.24	3.19	44.13	44.84	4.17	511	44.485	11.9		28.6212	28.8824	28.6667	28.8824			-0.261141	-0.0454545	-0.261141			0.261141	0.0454545	0.261141
412	right	female	57	24.24	3.23	42.36	42.99	4.26	578	42.675	11.4		31.9429	32.5143	31.6714	32.5143			-0.571429	0.271429	-0.571429			0.571429	0.271429	0.571429
413	right	female	82	24.3	2.68	42.58	43.31	4.55	558	42.945	11.9		27.0152	27.3906	27.0455	27.3906			-0.375473	-0.030303	-0.375473			0.375473	0.030303	0.375473
414	right	female	76	24.3	2.78	42.61	43.03	4.32	548	42.82	11.5		27.7344	28.0152	27.7273	28.0152			-0.280777	0.00710227	-0.280777			0.280777	0.00710227	0.280777
415	right	female	72	24.31	3.1	41.85	42.48	4.58	544	42.165	11.5		30.0882	30	29.9559	30			0.0882353	0.132353	0.0882353			0.0882353	0.132353	0.0882353
416	right	female	62	24.33	2.65	42.3	43.53	4.35	539	42.915	11.2		25.9839	26	25.7581	26			-0.016129	0.225806	-0.016129			0.016129	0.225806	0.016129
417	right	female	59	24.33	3.9	43.28	43.64	4.11	582	43.46	12.3		30.6857	30.8429	30.7	30.8429			-0.157143	-0.0142857	-0.157143			0.157143	0.0142857	0.157143
418	right	female	67	24.34	3.32	40.92	41.53	3.84	540	41.225	12.2		27.4242	27.2576	27.3788	27.2576			0.166667	0.0454545	0.166667			0.166667	0.0454545	0.166667
419	right	female	52	24.34	3.05	41.27	41.61	3.88	534	41.44	11.7		27.875	28.2206	27.8939	28.2206			-0.345588	-0.0189394	-0.345588			0.345588	0.0189394	0.345588
420	right	female	76	24.36	2.74	42.72	43.55	4.72	528	43.135	10.8		29.7571	29.7353	29.5294	29.7353			0.0218487	0.227731	0.0218487			0.0218487	0.227731	0.0218487
421	right	female	70	24.36	3.46	44.88	45.24	4.37	522	45.06	11.6		32.0429	32.8472	32.0972	32.8472			-0.804365	-0.0543651	-0.804365			0.804365	0.0543651	0.804365
422	right	female	63	24.47	3.28	41.15	41.79	3.65	598	41.47	11.7		29.2353	29.4265	29.25	29.4265			-0.191176	-0.0147059	-0.191176			0.191176	0.0147059	0.191176
423	right	female	77	24.49	3.6	42.59	43.71	4.72	486	43.15	12.2		23.371	24.0484	23.3226	24.0484			-0.677419	0.0483871	-0.677419			0.677419	0.0483871	0.677419
424	right	female	74	24.52	3.04	44.29	44.77	4.7	520	44.53	11.3		28.7059	29.1471	28.75	29.1471			-0.441176	-0.0441176	-0.441176			0.441176	0.0441176	0.441176
425	right	female	65	24.53	2.81	42.24	42.94	4.58	520	42.59	12.1		27.4394	27.5758	27.4375	27.5758			-0.136364	0.00189394	-0.136364			0.136364	0.00189394	0.136364
426	right	female	66	24.55	2.71	47.2	47.62	4.54	538	47.41	10.8		27.7059	27.9394	27.7059	27.9394			-0.233512	0	-0.233512			0.233512	0	0.233512
427	right	female	74	24.57	3.32	44.06	44.93	3.72	538	44.495	11.7		24.1129	24.5938	24.0625	24.5938			-0.480847	0.0504032	-0.480847			0.480847	0.0504032	0.480847
428	right	female	78	24.61	3.44	43.36	44.24	4.06	580	43.8	11.6		30.7286	30.7917	30.6857	30.7917			-0.0630952	0.0428571	-0.0630952			0.0630952	0.0428571	0.0630952
429	right	female	40	24.93	3.42	41.35	42.59	3.79	565	41.97	11.8		26.4697	26.9091	26.4848	26.9091			-0.439394	-0.0151515	-0.439394			0.439394	0.0151515	0.439394
430	right	female	64	24.93	3.78	42.3	42.63	4.18	505	42.465	12		24.9062	25.2031	24.871	25.2031			-0.296875	0.0352823	-0.296875			0.296875	0.0352823	0.296875
431	right	female	58	24.96	3.04	42.6	43.49	4.65	554	43.045	11.9		25.6562	25.7812	25.4844	25.7812			-0.125	0.171875	-0.125			0.125	0.171875	0.125
432	right	female	68	25	3.33	45.02	45.97	4.31	510	45.495	11.5		28.4697	28.6618	28.4242	28.6618			-0.192068	0.0454545	-0.192068			0.192068	0.0454545	0.192068
433	right	female	58	25.32	3.44	42.92	43.76	4.26	540	43.34	11.8		31.125	31.5278	31.0694	31.5278			-0.402778	0.0555556	-0.402778			0.402778	0.0555556	0.402778
434	right	female	58	25.48	3.1	44.82	45.59	4.23	537	45.205	11.2		27.0606	27.9091	27.2273	27.9091			-0.848485	-0.166667	-0.848485			0.848485	0.166667	0.848485
435	right	female	69	25.67	3.34	44.09	44.44	4.38	499	44.265	11.9		26.0758	26.5909	26.0938	26.5909			-0.515152	-0.0179924	-0.515152			0.515152	0.0179924	0.515152
436	right	female	78	25.7	3.08	44.75	45.11	4.55	537	44.93	11.5		23.5938	23.7742	23.5484	23.7742			-0.180444	0.0453629	-0.180444			0.180444	0.0453629	0.180444
437	right	female	63	25.93	3.44	42.88	43.24	4.24	536	43.06	12.2		29.7647	30.2571	29.8676	30.2571			-0.492437	-0.102941	-0.492437			0.492437	0.102941	0.492437
438	right	female	74	26.14	3.61	41.57	43.43	4.2	472	42.5	11.3		27.6471	28.2206	27.6515	28.2206			-0.573529	-0.00445633	-0.573529			0.573529	0.00445633	0.573529
439	right	female	53	26.17	3.19	45.64	46.94	4.33	553	46.29	11.6		23.9355	24.25	23.9355	24.25			-0.314516	0	-0.314516			0.314516	0	0.314516
440	right	female	30	26.22	3.73	44.69	46.57	3.54	537	45.63	12.1		29	29	28.9265	29			0	0.0735294	0			0	0.0735294	0
441	right	female	71	26.35	2.83	45	45.24	4.35	556	45.12	11.5		25.1719	25.5781	25.0938	25.5781			-0.40625	0.078125	-0.40625			0.40625	0.078125	0.40625
442	right	female	36	26.36	4.14	44.83	46.35	3.11	517	45.59	11.8		22.5	23.4355	22.5645	23.4355			-0.935484	-0.0645161	-0.935484			0.935484	0.0645161	0.935484
443	right	female	67	26.37	3.05	42.5	44.25	4.4	508	43.375	12.6		24.5312	24.7344	24.4839	24.7344			-0.203125	0.047379	-0.203125			0.203125	0.047379	0.203125
444	right	female	58	26.43	3.6	45.7	47.21	4.53	511	46.455	11.9		24.9219	25.1094	24.8226	25.1094			-0.1875	0.0992944	-0.1875			0.1875	0.0992944	0.1875
445	right	female	67	26.55	4.47	45.06	45.73	3.98	540	45.395	11.9		25.8636	26.0303	25.8281	26.0303			-0.166667	0.0355114	-0.166667			0.166667	0.0355114	0.166667
446	right	female	49	26.86	3.67	43.18	43.9	4.18	518	43.54	11.5		26.7121	26.2727	26.7121	26.2727			0.439394	0	0.439394			0.439394	0	0.439394
447	right	female	53	26.98	4.06	44.24	45.02	4.05	581	44.63	12		26.6364	27.2273	26.5469	27.2273			-0.590909	0.0894886	-0.590909			0.590909	0.0894886	0.590909
448	right	female	59	27.08	3.2	42.55	43.21	4.65	524	42.88	12.3		26.9848	26.7576	26.9242	26.7576			0.227273	0.0606061	0.227273			0.227273	0.0606061	0.227273
449	right	female	51	27.23	3.75	42.59	43.27	3.44	543	42.93	12.2		27.7424	28.1765	27.6176	28.1765			-0.434046	0.124777	-0.434046			0.434046	0.124777	0.434046
450	right	female	53	27.32	3.09	45.62	46.91	4.49	480	46.265	10.9		23.6774	24.2581	23.6719	24.2581			-0.580645	0.00554435	-0.580645			0.580645	0.00554435	0.580645
451	right	female	76	27.38	3.2	44.15	45.4	4.68	542	44.775	12		24.375	24.8281	24.375	24.8281			-0.453125	0	-0.453125			0.453125	0	0.453125
452	right	female	73	27.62	4.32	42.32	43.76	3.64	533	43.04	10.8		26.4242	27.1061	26.3939	27.1061			-0.681818	0.030303	-0.681818			0.681818	0.030303	0.681818
453	right	female	66	27.62	3.14	44.22	46.06	4.58	572	45.14	10.9		26.4848	26.8485	26.5909	26.8485			-0.363636	-0.106061	-0.363636			0.363636	0.106061	0.363636
454	right	female	56	27.67	3.34	44.05	44.53	4.38	529	44.29	11.8		27.0152	27.5303	27.0735	27.5303			-0.515152	-0.0583779	-0.515152			0.515152	0.0583779	0.515152
455	right	female	56	27.77	2.91	43.96	44.49	4.05	543	44.225	10.9		27.3636	27.7794	27.2879	27.7794			-0.415775	0.0757576	-0.415775			0.415775	0.0757576	0.415775
456	right	female	60	27.82	3.54	43.25	44.43	4.27	619	43.84	12.2		28.4412	28.7647	28.3824	28.7647			-0.323529	0.0588235	-0.323529			0.323529	0.0588235	0.323529
457	right	female	53	27.93	3.27	42.88	43.55	4.29	516	43.215	11.9		25.6515	25.7879	25.6515	25.7879			-0.136364	0	-0.136364			0.136364	0	0.136364
458	right	female	66	27.96	3.09	43.37	44.58	3.83	565	43.975	11.1		28.0294	28.0735	27.9706	28.0735			-0.0441176	0.0588235	-0.0441176			0.0441176	0.0588235	0.0441176
459	right	female	56	27.97	2.81	43.45	44.59	4.66	535	44.02	11.3		29.2143	29.4	29.2941	29.4			-0.185714	-0.0798319	-0.185714			0.185714	0.0798319	0.185714
460	right	female	68	28.21	3.18	42.02	43.29	4.55	596	42.655	11.9		26.125	26.4394	26.1061	26.4394			-0.314394	0.0189394	-0.314394			0.314394	0.0189394	0.314394
461	right	female	70	28.26	3.08	44.42	45.43	4.61	506	44.925	11.5		25.6364	26.0606	25.5606	26.0606			-0.424242	0.0757576	-0.424242			0.424242	0.0757576	0.424242
462	right	female	47	28.33	3.38	39.6	40.64	4.14	497	40.12	12.3		28.2941	28.2647	28.2794	28.2647			0.0294118	0.0147059	0.0294118			0.0294118	0.0147059	0.0294118
463	right	female	62	28.4	3.01	44.17	44.87	4.33	635	44.52	11.5		25.8125	26.0758	25.8788	26.0758			-0.263258	-0.0662879	-0.263258			0.263258	0.0662879	0.263258
464	right	female	57	28.66	3.12	44.13	46.1	4.23	518	45.115	11.4		23.8871	24.4032	23.7581	24.4032			-0.516129	0.129032	-0.516129			0.516129	0.129032	0.516129
465	right	female	77	28.74	3.1	45.89	46.97	4.63	555	46.43	11.3		23.7188	24.1129	23.7903	24.1129			-0.394153	-0.0715726	-0.394153			0.394153	0.0715726	0.394153
466	right	female	58	28.75	3.75	43.75	44.27	3.89	563	44.01	11.8		26.4848	27	26.5303	27			-0.515152	-0.0454545	-0.515152			0.515152	0.0454545	0.515152
467	right	female	73	28.89	3.59	45.31	46.66	4.71	487	45.985	11.8		22.8387	23.0484	22.9032	23.0484			-0.209677	-0.0645161	-0.209677			0.209677	0.0645161	0.209677
468	right	female	46	28.9	3.1	41.93	42.17	4.51	595	42.05	12.2		25.5312	25.9688	25.4688	25.9688			-0.4375	0.0625	-0.4375			0.4375	0.0625	0.4375
469	right	female	41	28.94	3.99	41.29	41.86	3.52	536	41.575	12.1		29.4412	29.6286	29.4286	29.6286			-0.187395	0.012605	-0.187395			0.187395	0.012605	0.187395
470	right	female	54	29.01	3.74	44.36	45.6	4.1	508	44.98	11.8		26.9545	27.2879	26.8636	27.2879			-0.333333	0.0909091	-0.333333			0.333333	0.0909091	0.333333
471	right	female	74	29.15	3.45	45.31	45.63	4.44	540	45.47	11.4		26.7121	27.1471	26.7121	27.1471			-0.434938	0	-0.434938			0.434938	0	0.434938
472	right	female	72	29.18	3.15	43.31	44.79	4.47	548	44.05	11.5		27.1912	27.0455	27.2121	27.0455			0.145722	-0.0209447	0.145722			0.145722	0.0209447	0.145722
473	right	female	52	29.19	3.58	45.25	46.55	3.4	518	45.9	11.1		24.4839	24.6094	24.4219	24.6094			-0.125504	0.061996	-0.125504			0.125504	0.061996	0.125504
474	right	female	48	29.3	3.68	42.62	43.31	4.25	516	42.965	11.8		26.0303	26.5606	26.1061	26.5606			-0.530303	-0.0757576	-0.530303			0.530303	0.0757576	0.530303
475	right	female	75	29.33	3.56	42.74	44.21	4.61	528	43.475	11.3		25.1562	25.6094	25.2812	25.6094			-0.453125	-0.125	-0.453125			0.453125	0.125	0.453125
476	right	female	66	29.47	3.75	44.77	46.14	4.07	573	45.455	11.6		27.8382	28	27.7941	28			-0.161765	0.0441176	-0.161765			0.161765	0.0441176	0.161765
477	right	female	58	29.54	3.38	44.38	45.44	4.25	530	44.91	11.6		26.9118	27.197	26.8636	27.197			-0.285205	0.0481283	-0.285205			0.285205	0.0481283	0.285205
478	right	female	46	29.73	3.51	43.63	44.47	4.49	517	44.05	12.2		24.5469	25.5455	24.4032	25.5455			-0.99858	0.143649	-0.99858			0.99858	0.143649	0.99858
479	right	female	48	29.76	4.04	44.3	45.33	4.18	552	44.815	11.7		24.5938	24.7188	24.5312	24.7188			-0.125	0.0625	-0.125			0.125	0.0625	0.125
480	right	female	56	29.82	3.06	43.06	43.94	4.43	549	43.5	11.2		23.6935	24.3594	23.7344	24.3594			-0.665827	-0.0408266	-0.665827			0.665827	0.0408266	0.665827
481	right	female	46	29.99	2.92	47.43	48.59	4.68	498	48.01	11		24.0469	24.2812	24.0312	24.2812			-0.234375	0.015625	-0.234375			0.234375	0.015625	0.234375
482	right	female	55	30.04	3.78	41.22	41.88	4.36	518	41.55	12.3		25.25	25.8788	25.2879	25.8788			-0.628788	-0.0378788	-0.628788			0.628788	0.0378788	0.628788
483	right	female	68	30.22	3.5	45.4	47.08	4.25	541	46.24	10.6		25.6364	25.8438	25.5606	25.8438			-0.207386	0.0757576	-0.207386			0.207386	0.0757576	0.207386
484	right	female	60	30.22	3.36	47.22	48.64	4.35	476	47.93	11.3		27.8088	27.7353	27.75	27.7353			0.0735294	0.0588235	0.0735294			0.0735294	0.0588235	0.0735294
485	right	female	57	30.23	3.01	46.05	46.28	5	566	46.165	11.5		27.0758	27.6029	27.1471	27.6029			-0.527184	-0.0713012	-0.527184			0.527184	0.0713012	0.527184
486	right	female	57	30.29	3.97	42.3	43.03	3.66	538	42.665	12		24.8594	25.3906	24.9219	25.3906			-0.53125	-0.0625	-0.53125			0.53125	0.0625	0.53125
487	right	female	47	30.3	3.79	41.79	42.48	4.11	490	42.135	12.3		26.7576	26.9242	26.6818	26.9242			-0.166667	0.0757576	-0.166667			0.166667	0.0757576	0.166667
488	right	female	70	30.33	3.37	48.15	49.67	4.39	479	48.91	10.8		27.6324	28	27.5735	28			-0.367647	0.0588235	-0.367647			0.367647	0.0588235	0.367647
489	right	female	64	30.33	3.35	44.82	45.82	4.44	478	45.32	11.2		27.1912	27.1176	27.1029	27.1176			0.0735294	0.0882353	0.0735294			0.0735294	0.0882353	0.0735294
490	right	female	64	30.36	2.9	42.01	42.76	4.39	564	42.385	11.1		25.1562	25.4242	25.1406	25.4242			-0.267992	0.015625	-0.267992			0.267992	0.015625	0.267992
491	right	female	79	30.47	3.38	44.75	45.18	4.48	504	44.965	11		25.25	25.6364	25.1406	25.6364			-0.386364	0.109375	-0.386364			0.386364	0.109375	0.386364
492	right	female	44	30.62	3.62	43.59	43.92	3.82	501	43.755	11.5		25.7576	26.3636	25.7424	26.3636			-0.606061	0.0151515	-0.606061			0.606061	0.0151515	0.606061
493	right	female	67	30.74	3.59	43.36	44.08	4.12	532	43.72	11.3		26.803	27.1765	26.8333	27.1765			-0.37344	-0.030303	-0.37344			0.37344	0.030303	0.37344
494	right	female	50	31.07	3.59	44.04	45.22	3.96	501	44.63	11.3		24.9531	25.2969	25.0156	25.2969			-0.34375	-0.0625	-0.34375			0.34375	0.0625	0.34375
495	right	female	54	31.44	3.49	44.6	44.76	4.42	530	44.68	11.7		27.0882	27.6176	27.0882	27.6176			-0.529412	0	-0.529412			0.529412	0	0.529412
496	right	female	68	31.53	3.41	43.56	43.88	4.06	552	43.72	11.9		22.1774	22.5323	22.1129	22.5323			-0.354839	0.0645161	-0.354839			0.354839	0.0645161	0.354839
497	right	female	54	31.58	3.51	41.94	42.88	4.34	539	42.41	12.4		25.9688	26.303	26.0303	26.303			-0.33428	-0.061553	-0.33428			0.33428	0.061553	0.33428
498	right	female	69	31.63	3.7	42.92	44.1	4.37	549	43.51	11.9		25.2344	25.6061	25.2576	25.6061			-0.371686	-0.0232008	-0.371686			0.371686	0.0232008	0.371686
499	right	female	57	31.92	4.22	42	42.53	3.74	547	42.265	12.3		27.7879	28.3676	27.8676	28.3676			-0.579768	-0.0797683	-0.579768			0.579768	0.0797683	0.579768
500	right	female	50	32.28	3.79	41.37	42.33	4.37	591	41.85	12		25.8333	26.197	25.7188	26.197			-0.363636	0.114583	-0.363636			0.363636	0.114583	0.363636
501	right	female	65	32.96	3.35	42.67	44.61	4.31	506	43.64	11.8		29	29.1286	28.9714	29.1286			-0.128571	0.0285714	-0.128571			0.128571	0.0285714	0.128571
502	right	female	46	33.86	3.34	40.56	42.01	4.8	532	41.285	11.9		26.5909	26.8788	26.6212	26.8788			-0.287879	-0.030303	-0.287879			0.287879	0.030303	0.287879
503	right	female	56	34.2	2.73	43.33	45.17	5.83	535	44.25	11.4		25.8182	26.3636	25.8788	26.3636			-0.545455	-0.0606061	-0.545455			0.545455	0.0606061	0.545455
504	right	female	71	34.68	3.91	44.64	45.26	4.32	548	44.95	11		25.7879	26.1061	25.7424	26.1061			-0.318182	0.0454545	-0.318182			0.318182	0.0454545	0.318182
505	left	male	63	20.09	2.1	42.05	42.88	5.07	585	42.465	11.5		25.1515	25.3281	25.0469	25.3281			-0.17661	0.10464	-0.17661			0.17661	0.10464	0.17661
506	left	male	67	20.67	1.86	44.97	45.81	4.79	569	45.39	10.3		27.7794	27.7206	27.7647	27.7206			0.0588235	0.0147059	0.0588235			0.0588235	0.0147059	0.0588235
507	left	male	53	21.11	2.79	40.73	41.46	4	470	41.095	11.5		23.0781	23.4194	23.125	23.4194			-0.34123	-0.046875	-0.34123			0.34123	0.046875	0.34123
508	left	male	68	21.3	2.61	43.37	44.04	3.65	494	43.705	11.5		26.4848	27.1765	26.4091	27.1765			-0.691622	0.0757576	-0.691622			0.691622	0.0757576	0.691622
509	left	male	58	21.34	2.8	40.39	41.7	4.35	547	41.045	12.1		24.6667	24.375	24.625	24.375			0.291667	0.0416667	0.291667			0.291667	0.0416667	0.291667
510	left	male	58	21.36	2.46	41.85	42.4	4.08	572	42.125	12.1		27.0588	27.4545	27.1176	27.4545			-0.395722	-0.0588235	-0.395722			0.395722	0.0588235	0.395722
511	left	male	57	21.43	2.65	43.68	44.89	4.17	503	44.285	11.6		25.2121	25.6719	25.2031	25.6719			-0.459754	0.00899621	-0.459754			0.459754	0.00899621	0.459754
512	left	male	59	21.46	2.36	46.61	47.4	4.47	556	47.005	11		25.8182	26.2273	25.8939	26.2273			-0.409091	-0.0757576	-0.409091			0.409091	0.0757576	0.409091
513	left	male	57	21.51	3.05	44.61	45.52	4.4	529	45.065	11.4		25.3485	25.8333	25.3594	25.8333			-0.484848	-0.0108902	-0.484848			0.484848	0.0108902	0.484848
514	left	male	55	21.55	2.52	43.74	44.21	4.51	547	43.975	11.8		24.0938	24.5606	24.0938	24.5606			-0.466856	0	-0.466856			0.466856	0	0.466856
515	left	male	45	21.59	3.28	44.46	45.11	3.84	490	44.785	11.9		27.4412	27.5441	27.3676	27.5441			-0.102941	0.0735294	-0.102941			0.102941	0.0735294	0.102941
516	left	male	66	21.59	3.11	43.77	43.96	4.41	568	43.865	11.9		24.4375	24.6406	24.4516	24.6406			-0.203125	-0.0141129	-0.203125			0.203125	0.0141129	0.203125
517	left	male	45	21.6	2.42	42.69	43.47	4.12	514	43.08	11.5		23.5469	23.8438	23.5	23.8438			-0.296875	0.046875	-0.296875			0.296875	0.046875	0.296875
518	left	male	76	21.6	2.79	44.66	45.09	4.44	541	44.875	11.9		25.803	26.0606	25.7812	26.0606			-0.257576	0.0217803	-0.257576			0.257576	0.0217803	0.257576
519	left	male	62	21.61	2.83	42.9	44.74	4.62	549	43.82	11.7		24.5152	24.9062	24.5469	24.9062			-0.391098	-0.0317235	-0.391098			0.391098	0.0317235	0.391098
520	left	male	52	21.64	2.9	44.44	45.68	4.13	504	45.06	10.7		27.7647	27.8088	27.7353	27.8088			-0.0441176	0.0294118	-0.0441176			0.0441176	0.0294118	0.0441176
521	left	male	49	21.64	2.84	41.98	42.86	4.17	556	42.42	11.2		26.197	26.3485	26.2576	26.3485			-0.151515	-0.0606061	-0.151515			0.151515	0.0606061	0.151515
522	left	male	46	21.65	2.36	44.87	46.22	4.12	522	45.545	11.1		27.6471	28.0294	27.5588	28.0294			-0.382353	0.0882353	-0.382353			0.382353	0.0882353	0.382353
523	left	male	68	21.66	2.29	45.46	46.26	4.4	607	45.86	11		26.4091	26.7353	26.4697	26.7353			-0.326203	-0.0606061	-0.326203			0.326203	0.0606061	0.326203
524	left	male	67	21.67	2.94	42.07	43.36	4.15	536	42.715	11.6		26.7727	26.8333	26.7879	26.8333			-0.0606061	-0.0151515	-0.0606061			0.0606061	0.0151515	0.0606061
525	left	male	53	21.68	3.62	45.72	47.17	3.77	530	46.445	11.1		26.4545	26.697	26.4091	26.697			-0.242424	0.0454545	-0.242424			0.242424	0.0454545	0.242424
526	left	male	58	21.69	2.81	43.78	44.16	3.89	563	43.97	11.9		25.6562	25.8333	25.5303	25.8333			-0.177083	0.125947	-0.177083			0.177083	0.125947	0.177083
527	left	male	59	21.69	2.88	43.88	44.09	4.63	522	43.985	11.5		24.3281	24.4844	24.3281	24.4844			-0.15625	0	-0.15625			0.15625	0	0.15625
528	left	male	72	21.7	2.34	44.37	44.37	5.12	650	44.37	11.5		26.1061	25.9545	26.0606	25.9545			0.151515	0.0454545	0.151515			0.151515	0.0454545	0.151515
529	left	male	56	21.71	3.19	41.29	42.38	3.87	512	41.835	11.6		24.1094	23.9219	23.8438	23.9219			0.1875	0.265625	0.1875			0.1875	0.265625	0.1875
530	left	male	60	21.71	2.12	43.33	43.79	5.32	541	43.56	11.5		25.6364	26.0606	25.6875	26.0606			-0.424242	-0.0511364	-0.424242			0.424242	0.0511364	0.424242
531	left	male	47	21.75	2.88	43.85	44.48	4.04	531	44.165	11		25.8182	26.2424	25.8939	26.2424			-0.424242	-0.0757576	-0.424242			0.424242	0.0757576	0.424242
532	left	male	65	21.76	3.01	43.61	43.79	4.16	580	43.7	11.7		25.6212	25.6094	25.6212	25.6094			0.0118371	0	0.0118371			0.0118371	0	0.0118371
533	left	male	77	21.82	2.44	44.14	44.14	4.36	567	44.14	11.5		25.0938	25.7273	25.1667	25.7273			-0.633523	-0.0729167	-0.633523			0.633523	0.0729167	0.633523
534	left	male	58	21.83	2.82	43.46	43.93	4.28	596	43.695	11.4		23.5156	24.2344	23.4355	24.2344			-0.71875	0.0801411	-0.71875			0.71875	0.0801411	0.71875
535	left	male	88	21.85	2.63	42.22	43.3	4.3	519	42.76	12.2		23.7656	24.2812	23.6875	24.2812			-0.515625	0.078125	-0.515625			0.515625	0.078125	0.515625
536	left	male	75	21.86	2.67	41.18	42.9	4.18	525	42.04	11.2		22.5968	23.2188	22.629	23.2188			-0.621976	-0.0322581	-0.621976			0.621976	0.0322581	0.621976
537	left	male	51	21.86	3.34	44.87	46.19	2.9	562	45.53	11.9		21.5323	22.4032	21.55	22.4032			-0.870968	-0.0177419	-0.870968			0.870968	0.0177419	0.870968
538	left	male	49	21.87	2.31	44.36	45.91	4.37	493	45.135	12.1		26.7206	26.8788	26.6324	26.8788			-0.1582	0.0882353	-0.1582			0.1582	0.0882353	0.1582
539	left	male	67	21.87	2.7	43.16	44.1	4.3	541	43.63	11		24.4062	24.7969	24.4844	24.7969			-0.390625	-0.078125	-0.390625			0.390625	0.078125	0.390625
540	left	male	50	21.87	3.17	44.07	44.7	4.26	570	44.385	11.1		24.8182	25.2344	24.75	25.2344			-0.416193	0.0681818	-0.416193			0.416193	0.0681818	0.416193
541	left	male	59	21.91	2.7	41.88	43.11	4.13	503	42.495	10.9		24	24.6406	24.0625	24.6406			-0.640625	-0.0625	-0.640625			0.640625	0.0625	0.640625
542	left	male	45	21.91	2.94	44.19	44.6	4.32	505	44.395	11.6		30.0139	30.0139	30.1528	30.0139			0	-0.138889	0			0	0.138889	0
543	left	male	56	21.94	3.2	43.74	44.75	4.16	527	44.245	11.8		27.1765	27.5882	27.1324	27.5882			-0.411765	0.0441176	-0.411765			0.411765	0.0441176	0.411765
544	left	male	84	21.94	2.97	44.91	45.3	4.24	555	45.105	11.3		22.8387	23.2969	22.8387	23.2969			-0.458165	0	-0.458165			0.458165	0	0.458165
545	left	male	59	21.95	2.88	47.08	47.73	4.05	578	47.405	11.1		24.2344	24.6562	24.2656	24.6562			-0.421875	-0.03125	-0.421875			0.421875	0.03125	0.421875
546	left	male	86	21.98	2.63	43.42	44.9	4.18	545	44.16	11		23.6719	24.0303	23.6562	24.0303			-0.358428	0.015625	-0.358428			0.358428	0.015625	0.358428
547	left	male	67	22.08	2.46	44.34	45.07	4.56	518	44.705	11.2		23.4844	24.1094	23.4844	24.1094			-0.625	0	-0.625			0.625	0	0.625
548	left	male	79	22.14	2.04	44.46	45.56	5.12	512	45.01	11.7		23.8438	24.8438	23.5645	24.8438			-1	0.279234	-1			1	0.279234	1
549	left	male	77	22.23	2.9	45.01	46.62	4.46	558	45.815	11.5		25.7727	26.2121	25.5758	26.2121			-0.439394	0.19697	-0.439394			0.439394	0.19697	0.439394
550	left	male	73	22.27	2.27	44.59	45.16	5.05	558	44.875	11		25.0303	25.6029	24.8906	25.6029			-0.572638	0.139678	-0.572638			0.572638	0.139678	0.572638
551	left	male	90	22.43	2.5	43.39	44.09	4.81	539	43.74	10.5		25.9848	26.2353	25.9091	26.2353			-0.250446	0.0757576	-0.250446			0.250446	0.0757576	0.250446
552	left	male	75	22.48	2.98	45.71	46.38	3.96	510	46.045	11.1		26.7794	27.0735	26.7794	27.0735			-0.294118	0	-0.294118			0.294118	0	0.294118
553	left	male	66	22.5	1.98	44.39	45.66	5.41	555	45.025	11.1		25.4394	25.9394	24.8939	25.9394			-0.5	0.545455	-0.5			0.5	0.545455	0.5
554	left	male	76	22.53	2.96	45.01	45.56	4.27	542	45.285	11.8		24.0156	24.3125	23.9375	24.3125			-0.296875	0.078125	-0.296875			0.296875	0.078125	0.296875
555	left	male	78	22.53	2.43	44.99	45.21	4.89	545	45.1	11.5		25.7121	26.1471	25.8182	26.1471			-0.434938	-0.106061	-0.434938			0.434938	0.106061	0.434938
556	left	male	80	22.72	2.46	43.78	44.79	5.09	582	44.285	11.1		29.1286	29.2857	29.0286	29.2857			-0.157143	0.1	-0.157143			0.157143	0.1	0.157143
557	left	male	64	22.79	2.94	44.24	44.57	5.38	552	44.405	11		23.1094	23.4062	23.1406	23.4062			-0.296875	-0.03125	-0.296875			0.296875	0.03125	0.296875
558	left	male	66	22.81	2.76	44.19	45.28	5.17	522	44.735	11.6		22.7419	22.875	22.7344	22.875			-0.133065	0.00756048	-0.133065			0.133065	0.00756048	0.133065
559	left	male	64	22.81	2.49	45.56	45.95	4.27	536	45.755	11.3		21.8871	22.1129	21.9	22.1129			-0.225806	-0.0129032	-0.225806			0.225806	0.0129032	0.225806
560	left	male	74	22.83	2.64	44.98	44.98	4.74	569	44.98	11.4		23.6406	24.0303	23.8125	24.0303			-0.389678	-0.171875	-0.389678			0.389678	0.171875	0.389678
561	left	male	62	22.84	2.3	44.35	44.82	4.68	650	44.585	11.1		25.3485	25.1212	25.2812	25.1212			0.227273	0.0672348	0.227273			0.227273	0.0672348	0.227273
562	left	male	59	22.92	2.9	42.92	43.32	4.18	582	43.12	11.5		23.0156	23.0323	22.871	23.0323			-0.0166331	0.144657	-0.0166331			0.0166331	0.144657	0.0166331
563	left	male	85	22.93	2.87	44.05	44.64	4.62	538	44.345	12		24.2031	24.4531	24.1562	24.4531			-0.25	0.046875	-0.25			0.25	0.046875	0.25
564	left	male	68	22.95	2.82	44.19	45.03	4.51	585	44.61	11.4		21.9355	22.4516	21.9333	22.4516			-0.516129	0.00215054	-0.516129			0.516129	0.00215054	0.516129
565	left	male	70	22.95	2.37	43.43	43.99	5.06	511	43.71	12.3		19.35	19.75	19.3167	19.75			-0.4	0.0333333	-0.4			0.4	0.0333333	0.4
566	left	male	79	22.99	2.95	43.13	44.95	5.11	549	44.04	10.8		25.2727	25.5758	25.1515	25.5758			-0.30303	0.121212	-0.30303			0.30303	0.121212	0.30303
567	left	male	55	22.99	2.82	43.26	43.68	4.54	529	43.47	11.9		26.6176	26.5	26.6324	26.5			0.117647	-0.0147059	0.117647			0.117647	0.0147059	0.117647
568	left	male	63	23.02	3.29	46.1	46.52	4.67	553	46.31	11.9		22.5156	23.2031	22.5469	23.2031			-0.6875	-0.03125	-0.6875			0.6875	0.03125	0.6875
569	left	male	68	23.03	3.27	43.96	44.4	3.64	546	44.18	11.5		24.7727	24.7879	24.697	24.7879			-0.0151515	0.0757576	-0.0151515			0.0151515	0.0757576	0.0151515
570	left	male	58	23.05	2.21	42.48	43.28	4.9	568	42.88	10.9		25.2727	25.4394	25.1515	25.4394			-0.166667	0.121212	-0.166667			0.166667	0.121212	0.166667
571	left	male	69	23.06	3.7	44.29	45.41	4.66	513	44.85	12		23.8438	24.0909	23.8485	24.0909			-0.247159	-0.00473485	-0.247159			0.247159	0.00473485	0.247159
572	left	male	76	23.07	2.77	44.09	44.41	4.45	543	44.25	10.8		24.3182	24.6061	24.2273	24.6061			-0.287879	0.0909091	-0.287879			0.287879	0.0909091	0.287879
573	left	male	73	23.15	2.32	43.86	44.23	4.91	494	44.045	11.8		22.6875	23.0156	22.7656	23.0156			-0.328125	-0.078125	-0.328125			0.328125	0.078125	0.328125
574	left	male	71	23.18	3.17	43.69	44.73	4.88	518	44.21	11.8		24.0938	24.2344	24.1667	24.2344			-0.140625	-0.0729167	-0.140625			0.140625	0.0729167	0.140625
575	left	male	74	23.19	3.42	44.48	44.9	4.4	569	44.69	11.8		25.6029	26	25.5455	26			-0.397059	0.0574866	-0.397059			0.397059	0.0574866	0.397059
576	left	male	75	23.2	3.22	42.85	43.24	5.27	552	43.045	11.4		22.6129	22.9844	22.6406	22.9844			-0.371472	-0.0277218	-0.371472			0.371472	0.0277218	0.371472
577	left	male	84	23.23	3.27	42.23	43.46	3.7	519	42.845	11.8		22.2581	22.5938	22.2097	22.5938			-0.335685	0.0483871	-0.335685			0.335685	0.0483871	0.335685
578	left	male	67	23.24	2.67	44.01	44.63	4.8	574	44.32	11.5		24.7879	25.1212	24.8594	25.1212			-0.333333	-0.0714962	-0.333333			0.333333	0.0714962	0.333333
579	left	male	74	23.26	3.05	43.78	44.18	4.86	548	43.98	11.7		23.4062	23.9375	23.371	23.9375			-0.53125	0.0352823	-0.53125			0.53125	0.0352823	0.53125
580	left	male	75	23.26	2.66	44.63	45.01	4.72	534	44.82	11.8		27.4429	28.1	27.5286	28.1			-0.657143	-0.0857143	-0.657143			0.657143	0.0857143	0.657143
581	left	male	54	23.27	3.08	42.53	42.85	3.87	544	42.69	11.6		25.1818	25.4091	25.0303	25.4091			-0.227273	0.151515	-0.227273			0.227273	0.151515	0.227273
582	left	male	83	23.3	2.88	43.64	45.13	4.59	572	44.385	11		23.9844	24.197	23.9688	24.197			-0.212595	0.015625	-0.212595			0.212595	0.015625	0.212595
583	left	male	84	23.32	3.09	45.59	45.98	4.52	554	45.785	11.4		23.2188	23.875	23.2656	23.875			-0.65625	-0.046875	-0.65625			0.65625	0.046875	0.65625
584	left	male	74	23.34	3.66	44.88	45.03	4.02	505	44.955	11.9		23.6061	23.5	23.5469	23.5			0.106061	0.0591856	0.106061			0.106061	0.0591856	0.106061
585	left	male	72	23.36	2.86	42.44	43.76	4.36	615	43.1	11.6		23.7969	23.6719	23.7121	23.6719			0.125	0.0847538	0.125			0.125	0.0847538	0.125
586	left	male	63	23.37	3.55	41.72	43.47	4.52	585	42.595	11.6		25.0882	25.7121	25.1515	25.7121			-0.623886	-0.0632799	-0.623886			0.623886	0.0632799	0.623886
587	left	male	50	23.38	3.05	43.26	43.88	3.94	603	43.57	11.1		23.4688	23.9062	23.4531	23.9062			-0.4375	0.015625	-0.4375			0.4375	0.015625	0.4375
588	left	male	70	23.39	2.92	45.61	46.17	4.11	528	45.89	11.9		23.8281	24.3636	23.8438	24.3636			-0.535511	-0.015625	-0.535511			0.535511	0.015625	0.535511
589	left	male	68	23.39	2.63	42.86	43.1	4.48	509	42.98	11.3		20.8871	21.5156	20.8387	21.5156			-0.628528	0.0483871	-0.628528			0.628528	0.0483871	0.628528
590	left	male	52	23.43	3.42	43.41	44.74	4.17	526	44.075	11.4		24.2121	23.9091	24.1515	23.9091			0.30303	0.0606061	0.30303			0.30303	0.0606061	0.30303
591	left	male	62	23.48	2.72	42.66	43.38	4.91	575	43.02	11.7		22.6406	22.4677	22.5938	22.4677			0.172883	0.046875	0.172883			0.172883	0.046875	0.172883
592	left	male	70	23.48	3.54	44.43	45.13	4.25	506	44.78	11.6		24.0758	24.1818	24.1364	24.1818			-0.106061	-0.0606061	-0.106061			0.106061	0.0606061	0.106061
593	left	male	80	23.48	3.12	43.82	44.47	4.32	481	44.145	11.2		22.9688	22.8281	22.8906	22.8281			0.140625	0.078125	0.140625			0.140625	0.078125	0.140625
594	left	male	81	23.49	2.35	43.42	44.71	4.58	497	44.065	12.1		20.9677	21.4355	20.9677	21.4355			-0.467742	0	-0.467742			0.467742	0	0.467742
595	left	male	67	23.49	2.79	41.47	42.51	4.95	518	41.99	12		22.8594	22.7031	22.7812	22.7031			0.15625	0.078125	0.15625			0.15625	0.078125	0.15625
596	left	male	72	23.53	2.68	41.69	43.13	4.75	614	42.41	11.8		23.9394	23.8485	24.0606	23.8485			0.0909091	-0.121212	0.0909091			0.0909091	0.121212	0.0909091
597	left	male	73	23.56	3.1	43.06	43.97	4.31	522	43.515	12		25.2794	25.3088	25.2727	25.3088			-0.0294118	0.00668449	-0.0294118			0.0294118	0.00668449	0.0294118
598	left	male	83	23.57	3.1	44.81	46.01	4.21	524	45.41	11.3		20.5	20.9355	20.4839	20.9355			-0.435484	0.016129	-0.435484			0.435484	0.016129	0.435484
599	left	male	65	23.59	2.5	42.43	43.6	4.68	578	43.015	11.5		26.0588	26.3824	26.0735	26.3824			-0.323529	-0.0147059	-0.323529			0.323529	0.0147059	0.323529
600	left	male	52	23.69	3.12	44.32	44.95	4.1	558	44.635	11.4		23.5606	23.9531	23.6667	23.9531			-0.392519	-0.106061	-0.392519			0.392519	0.106061	0.392519
601	left	male	64	23.72	3.54	41.74	43.62	4.02	563	42.68	11.3		20.871	21.2419	20.8871	21.2419			-0.370968	-0.016129	-0.370968			0.370968	0.016129	0.370968
602	left	male	64	23.72	2.97	42.53	42.7	4.73	575	42.615	11.4		22.2656	22.1562	22.3281	22.1562			0.109375	-0.0625	0.109375			0.109375	0.0625	0.109375
603	left	male	66	23.76	2.93	41.97	43.5	4.55	582	42.735	11.6		25.2059	25.2273	25.0909	25.2273			-0.0213904	0.114973	-0.0213904			0.0213904	0.114973	0.0213904
604	left	male	68	23.81	3.38	44.3	44.82	4.56	553	44.56	11		22.9697	23.0909	22.9688	23.0909			-0.121212	0.00094697	-0.121212			0.121212	0.00094697	0.121212
605	left	male	85	23.82	2.58	42.41	43.3	5.06	525	42.855	11.6		20.6774	21	20.6935	21			-0.322581	-0.016129	-0.322581			0.322581	0.016129	0.322581
606	left	male	62	23.84	3.14	43.38	43.89	4.38	513	43.635	11.5		23.7424	24.1212	23.7727	24.1212			-0.378788	-0.030303	-0.378788			0.378788	0.030303	0.378788
607	left	male	78	23.88	3.36	44.73	45.17	3.91	459	44.95	11.5		23.3594	23.7969	23.3281	23.7969			-0.4375	0.03125	-0.4375			0.4375	0.03125	0.4375
608	left	male	78	23.91	2.61	42.67	43.49	5.12	498	43.08	11.4		23.8182	23.9394	23.7576	23.9394			-0.121212	0.0606061	-0.121212			0.121212	0.0606061	0.121212
609	left	male	65	23.91	3.44	43.27	43.62	3.95	585	43.445	11.3		24.7727	24.5303	24.6364	24.5303			0.242424	0.136364	0.242424			0.242424	0.136364	0.242424
610	left	male	72	23.95	3.62	43.55	44.52	4.23	532	44.035	11.4		23.3438	23.4697	23.25	23.4697			-0.125947	0.09375	-0.125947			0.125947	0.09375	0.125947
611	left	male	56	23.96	3.15	42.84	43.53	4.3	516	43.185	12.1		24.6618	24.7206	24.7273	24.7206			-0.0588235	-0.065508	-0.0588235			0.0588235	0.065508	0.0588235
612	left	male	58	23.97	3.99	44.11	44.66	3.54	519	44.385	11.8		22.5156	22.7879	22.6667	22.7879			-0.272254	-0.151042	-0.272254			0.272254	0.151042	0.272254
613	left	male	62	23.98	3.85	44.04	44.34	4.23	545	44.19	11.6		20.629	20.9516	20.7258	20.9516			-0.322581	-0.0967742	-0.322581			0.322581	0.0967742	0.322581
614	left	male	49	23.99	3.68	43.05	43.37	3.5	512	43.21	12.1		24.2576	24.2424	24.3182	24.2424			0.0151515	-0.0606061	0.0151515			0.0151515	0.0606061	0.0151515
615	left	male	89	24.01	3.46	43.88	44.16	4.31	565	44.02	11.8		23.4697	23.375	23.5152	23.375			0.094697	-0.0454545	0.094697			0.094697	0.0454545	0.094697
616	left	male	75	24.02	2.27	42.94	43.3	5.74	556	43.12	12.5		23.3333	23.5455	23.2727	23.5455			-0.212121	0.0606061	-0.212121			0.212121	0.0606061	0.212121
617	left	male	65	24.03	3.2	42.15	42.9	4.05	587	42.525	11.6		23.5455	23.7273	23.5	23.7273			-0.181818	0.0454545	-0.181818			0.181818	0.0454545	0.181818
618	left	male	69	24.07	2.6	41.55	43.43	4.71	568	42.49	11.2		24.3939	24.6667	24.4091	24.6667			-0.272727	-0.0151515	-0.272727			0.272727	0.0151515	0.272727
619	left	male	78	24.09	3.55	42.96	43.8	4.1	574	43.38	11.5		21.8387	22.1562	21.875	22.1562			-0.31754	-0.0362903	-0.31754			0.31754	0.0362903	0.31754
620	left	male	81	24.1	3.92	41.01	42.51	4.62	507	41.76	12		22.6061	22.4219	22.5	22.4219			0.184186	0.106061	0.184186			0.184186	0.106061	0.184186
621	left	male	88	24.13	3.15	42.36	42.72	4.68	557	42.54	11.9		25.4559	25.4706	25.4412	25.4706			-0.0147059	0.0147059	-0.0147059			0.0147059	0.0147059	0.0147059
622	left	male	56	24.14	3.61	42.33	43.26	3.61	539	42.795	11.8		22.2188	22.4844	22.25	22.4844			-0.265625	-0.03125	-0.265625			0.265625	0.03125	0.265625
623	left	male	50	24.24	3.76	42.79	43.55	3.98	603	43.17	11.6		22.9375	23.25	22.875	23.25			-0.3125	0.0625	-0.3125			0.3125	0.0625	0.3125
624	left	male	78	24.25	3.2	42.25	43.53	4.75	519	42.89	11.7		22.9545	22.7969	22.9219	22.7969			0.15767	0.0326705	0.15767			0.15767	0.0326705	0.15767
625	left	male	74	24.25	3.66	43.91	44.98	3.73	552	44.445	11.5		23.6667	23.7424	23.6061	23.7424			-0.0757576	0.0606061	-0.0757576			0.0757576	0.0606061	0.0757576
626	left	male	75	24.27	3.53	42.57	43.57	4.22	529	43.07	12		25.8235	25.9412	25.7794	25.9412			-0.117647	0.0441176	-0.117647			0.117647	0.0441176	0.117647
627	left	male	80	24.28	3.42	44.1	44.48	4.78	488	44.29	12.4		24.6324	24.697	24.6765	24.697			-0.0646168	-0.0441176	-0.0646168			0.0646168	0.0441176	0.0646168
628	left	male	72	24.35	2.95	42.59	42.7	4.47	506	42.645	12		19.95	20.0484	19.9677	20.0484			-0.0983871	-0.0177419	-0.0983871			0.0983871	0.0177419	0.0983871
629	left	male	70	24.36	3.14	42.15	43.66	4.32	525	42.905	11.7		23.9848	23.8485	23.9091	23.8485			0.136364	0.0757576	0.136364			0.136364	0.0757576	0.136364
630	left	male	82	24.36	2.7	44.23	44.83	5.57	527	44.53	11.8		21.6406	21.9062	21.6875	21.9062			-0.265625	-0.046875	-0.265625			0.265625	0.046875	0.265625
631	left	male	45	24.37	3.63	42.4	43.96	4.18	586	43.18	12.1		24.2727	24.5	24.2121	24.5			-0.227273	0.0606061	-0.227273			0.227273	0.0606061	0.227273
632	left	male	61	24.4	3.16	41.21	41.76	4.28	546	41.485	12		21.0806	21.5625	21.0806	21.5625			-0.481855	0	-0.481855			0.481855	0	0.481855
633	left	male	71	24.44	2.95	40.83	41.25	4.97	552	41.04	11.4		22.8125	23.0909	22.8281	23.0909			-0.278409	-0.015625	-0.278409			0.278409	0.015625	0.278409
634	left	male	74	24.45	3.33	41.14	42.18	4.22	549	41.66	11.5		24.5882	24.7353	24.6061	24.7353			-0.147059	-0.0178253	-0.147059			0.147059	0.0178253	0.147059
635	left	male	65	24.51	3.91	41.93	43.58	4.07	538	42.755	11.5		21.9531	22.0312	21.9375	22.0312			-0.078125	0.015625	-0.078125			0.078125	0.015625	0.078125
636	left	male	73	24.54	3.07	41.32	41.7	4.16	561	41.51	11.9		22.7879	23.2273	22.9062	23.2273			-0.439394	-0.118371	-0.439394			0.439394	0.118371	0.439394
637	left	male	81	24.55	3.53	43.24	43.7	4.54	528	43.47	11.6		23.9848	24.1515	23.8333	24.1515			-0.166667	0.151515	-0.166667			0.166667	0.151515	0.166667
638	left	male	69	24.56	3	41.85	42.43	4.89	563	42.14	11.8		21.3906	21.4516	21.4375	21.4516			-0.0609879	-0.046875	-0.0609879			0.0609879	0.046875	0.0609879
639	left	male	54	24.58	3.42	39.95	40.16	3.89	532	40.055	12.4		21.8125	22.0156	21.7031	22.0156			-0.203125	0.109375	-0.203125			0.203125	0.109375	0.203125
640	left	male	67	24.61	3.67	42.03	42.57	4.6	562	42.3	11.8		22.0625	22.2812	22.0938	22.2812			-0.21875	-0.03125	-0.21875			0.21875	0.03125	0.21875
641	left	male	79	24.61	3.53	43.46	43.96	3.79	471	43.71	11.9		21.7656	22.0781	21.6774	22.0781			-0.3125	0.0882056	-0.3125			0.3125	0.0882056	0.3125
642	left	male	47	24.69	3.21	43.16	44.78	4.38	481	43.97	11		21.9688	22.2031	22	22.2031			-0.234375	-0.03125	-0.234375			0.234375	0.03125	0.234375
643	left	male	74	24.7	3.67	42.61	44.26	4.07	485	43.435	12.1		21.9375	22.1094	21.9688	22.1094			-0.171875	-0.03125	-0.171875			0.171875	0.03125	0.171875
644	left	male	65	24.82	3.75	42.34	42.63	3.49	524	42.485	11.9		26.8529	26.9265	26.8571	26.9265			-0.0735294	-0.00420168	-0.0735294			0.0735294	0.00420168	0.0735294
645	left	male	54	24.89	3.54	42.63	43.4	3.74	546	43.015	12.4		20.9839	21.4062	20.8226	21.4062			-0.422379	0.16129	-0.422379			0.422379	0.16129	0.422379
646	left	male	44	24.89	3.59	41.4	41.73	4.03	513	41.565	12.3		23.1061	23.4394	23.0758	23.4394			-0.333333	0.030303	-0.333333			0.333333	0.030303	0.333333
647	left	male	86	25.03	3.18	42.41	42.9	4.63	506	42.655	11.9		25.5735	25.7794	25.5588	25.7794			-0.205882	0.0147059	-0.205882			0.205882	0.0147059	0.205882
648	left	male	48	25.24	3.38	41.71	42.38	3.56	554	42.045	11.4		21.9844	22.3594	22	22.3594			-0.375	-0.015625	-0.375			0.375	0.015625	0.375
649	left	male	80	25.32	3.45	43.82	44.62	4.06	572	44.22	11.6		22.875	23.0152	22.9394	23.0152			-0.140152	-0.0643939	-0.140152			0.140152	0.0643939	0.140152
650	left	male	63	25.5	3.15	45.16	46.31	4.28	531	45.735	10.7		22.4688	22.9394	22.5469	22.9394			-0.470644	-0.078125	-0.470644			0.470644	0.078125	0.470644
651	left	male	70	25.71	3.62	41.39	43.37	5.12	582	42.38	12		22.3333	22.4844	22.25	22.4844			-0.151042	0.0833333	-0.151042			0.151042	0.0833333	0.151042
652	left	male	63	25.87	3.1	41.7	42.52	4.04	562	42.11	12.1		23.6818	23.9697	23.6818	23.9697			-0.287879	0	-0.287879			0.287879	0	0.287879
653	left	male	41	25.9	3.53	43.36	44.79	4.01	621	44.075	12.3		21.7188	22.0156	21.6875	22.0156			-0.296875	0.03125	-0.296875			0.296875	0.03125	0.296875
654	left	male	83	26.01	4.21	42.66	43.66	4.41	499	43.16	12.3		22.7344	23.2121	22.75	23.2121			-0.477746	-0.015625	-0.477746			0.477746	0.015625	0.477746
655	left	male	56	26.12	2.35	44.51	46.32	5.31	556	45.415	10.9		23.5152	23.5152	23.4242	23.5152			0	0.0909091	0			0	0.0909091	0
656	left	male	53	26.34	2.91	43.88	45.21	5.22	538	44.545	11.6		21.5938	21.8281	21.5312	21.8281			-0.234375	0.0625	-0.234375			0.234375	0.0625	0.234375
657	left	male	30	26.86	3.74	41.38	43.34	3.55	513	42.36	12.4		21.9531	21.8594	21.9531	21.8594			0.09375	0	0.09375			0.09375	0	0.09375
658	left	male	73	26.87	3.76	43.65	43.93	4.25	517	43.79	11.8		21.4531	21.8906	21.5312	21.8906			-0.4375	-0.078125	-0.4375			0.4375	0.078125	0.4375
659	left	male	74	27.05	4.07	46	46.75	3.75	512	46.375	11.8		21.75	22.0312	21.7812	22.0312			-0.28125	-0.03125	-0.28125			0.28125	0.03125	0.28125
660	left	male	33	27.08	3.7	42.69	43.94	4.15	557	43.315	11.8		22.3485	22.6719	22.375	22.6719			-0.32339	-0.0265152	-0.32339			0.32339	0.0265152	0.32339
661	left	male	37	27.19	3.34	40.51	41.79	4.14	521	41.15	12.6		20.6452	20.7344	20.625	20.7344			-0.0892137	0.0201613	-0.0892137			0.0892137	0.0201613	0.0892137
662	left	male	64	27.21	3.21	44.3	44.76	4.34	540	44.53	11		21.4219	21.6875	21.5312	21.6875			-0.265625	-0.109375	-0.265625			0.265625	0.109375	0.265625
663	left	male	61	27.22	3.86	43.02	43.16	4.08	530	43.09	12.8		22.0758	22.3788	22.1515	22.3788			-0.30303	-0.0757576	-0.30303			0.30303	0.0757576	0.30303
664	left	male	53	27.25	3.02	43.89	44.35	4.24	516	44.12	11.5		23.3788	23.5909	23.4091	23.5909			-0.212121	-0.030303	-0.212121			0.212121	0.030303	0.212121
665	left	male	78	27.48	3.46	42.93	44.6	4.4	570	43.765	11.9		20.125	19.7419	20.0968	19.7419			0.383065	0.0282258	0.383065			0.383065	0.0282258	0.383065
666	left	male	55	27.63	3.15	42.94	43.69	4.43	564	43.315	11.7		22.1094	22.3438	22.0606	22.3438			-0.234375	0.0487689	-0.234375			0.234375	0.0487689	0.234375
667	left	male	44	27.84	3.71	41.71	43.57	4.19	563	42.64	12.4		21.1562	21.4219	21.0156	21.4219			-0.265625	0.140625	-0.265625			0.265625	0.140625	0.265625
668	left	male	30	28	3.47	40.9	41.61	3.88	593	41.255	12.2		21.9219	22.0312	21.9219	22.0312			-0.109375	0	-0.109375			0.109375	0	0.109375
669	left	male	47	28.02	3.28	43.24	43.52	4.3	514	43.38	11.5		21.8594	22.1667	21.8594	22.1667			-0.307292	0	-0.307292			0.307292	0	0.307292
670	left	male	54	28.11	3.37	42.89	44.64	4.38	546	43.765	11.5		21.6406	21.875	21.7812	21.875			-0.234375	-0.140625	-0.234375			0.234375	0.140625	0.234375
671	left	male	75	28.16	3.53	45.94	46.37	4.96	552	46.155	10.9		18.8065	19.1452	19	19.1452			-0.33871	-0.193548	-0.33871			0.33871	0.193548	0.33871
672	left	male	55	28.18	3.48	41.55	41.93	3.48	515	41.74	12		23.7879	24.1364	23.8485	24.1364			-0.348485	-0.0606061	-0.348485			0.348485	0.0606061	0.348485
673	left	male	50	28.4	3.25	42.53	43.13	4.03	533	42.83	11.7		21.7031	21.8906	21.75	21.8906			-0.1875	-0.046875	-0.1875			0.1875	0.046875	0.1875
674	left	male	55	28.44	3.12	37.22	38.22	4.27	479	37.72	11.2		23.303	23.2121	23.0758	23.2121			0.0909091	0.227273	0.0909091			0.0909091	0.227273	0.0909091
675	left	male	70	28.45	3.41	42.6	42.83	4.15	532	42.715	11.5		21.2969	21.3387	21.2812	21.3387			-0.0418347	0.015625	-0.0418347			0.0418347	0.015625	0.0418347
676	left	male	80	28.49	3.3	42.52	43.01	4.56	577	42.765	11.4		19.629	20.2742	19.6452	20.2742			-0.645161	-0.016129	-0.645161			0.645161	0.016129	0.645161
677	left	male	52	28.52	3.46	41.69	43.13	4.62	537	42.41	11.7		22.4545	22.7031	22.4375	22.7031			-0.24858	0.0170455	-0.24858			0.24858	0.0170455	0.24858
678	left	male	73	28.55	3.41	44.19	45.46	4.83	550	44.825	11.4		20.375	20	20.3281	20			0.375	0.046875	0.375			0.375	0.046875	0.375
679	left	male	52	28.75	3.25	42.96	43.99	4.67	533	43.475	11.7		22.1212	22.2576	22.0455	22.2576			-0.136364	0.0757576	-0.136364			0.136364	0.0757576	0.136364
680	left	male	57	28.97	3.2	42.21	42.5	4.82	579	42.355	12.1		22.1061	22.1667	22.1212	22.1667			-0.0606061	-0.0151515	-0.0606061			0.0606061	0.0151515	0.0606061
681	left	male	63	29.05	3.69	42.81	43.5	4.43	534	43.155	12.2		22.8485	22.9688	22.9697	22.9688			-0.120265	-0.121212	-0.120265			0.120265	0.121212	0.120265
682	left	male	58	29.1	3.16	41.37	42.46	4.7	602	41.915	12.2		23.76	24.0735	23.8235	24.0735			-0.313529	-0.0635294	-0.313529			0.313529	0.0635294	0.313529
683	left	male	55	29.11	4.35	42.29	43.59	3.35	460	42.94	12		19.9839	20.2903	19.9839	20.2903			-0.306452	0	-0.306452			0.306452	0	0.306452
684	left	male	72	29.29	3.56	44.58	45.73	4.15	565	45.155	12		19.3065	19.8387	19.3167	19.8387			-0.532258	-0.0102151	-0.532258			0.532258	0.0102151	0.532258
685	left	male	79	29.41	3.91	45.66	46.32	4.67	544	45.99	11.7		24.303	24.6029	24.3824	24.6029			-0.299911	-0.0793226	-0.299911			0.299911	0.0793226	0.299911
686	left	male	69	29.48	3.84	45.17	45.17	4.08	562	45.17	11.9		23.2121	23.4545	23.2121	23.4545			-0.242424	0	-0.242424			0.242424	0	0.242424
687	left	male	31	29.77	3.88	42.32	44.12	3.65	516	43.22	12.3		21.3281	21.5781	21.3281	21.5781			-0.25	0	-0.25			0.25	0	0.25
688	left	male	60	29.77	2.79	45.23	45.93	4.42	591	45.58	11.3		21.8182	21.9091	21.7656	21.9091			-0.0909091	0.0525568	-0.0909091			0.0909091	0.0525568	0.0909091
689	left	male	75	29.91	2.76	46.5	47.27	4.85	468	46.885	10.8		22.7576	23.1818	22.7879	23.1818			-0.424242	-0.030303	-0.424242			0.424242	0.030303	0.424242
690	left	male	64	30.03	3.77	44.05	44.05	4.26	542	44.05	11.8		23.6324	23.3333	23.6912	23.3333			0.29902	-0.0588235	0.29902			0.29902	0.0588235	0.29902
691	left	male	75	30.06	3.74	44.86	46.76	4.69	520	45.81	10.8		23.0455	23.1364	23.0303	23.1364			-0.0909091	0.0151515	-0.0909091			0.0909091	0.0151515	0.0909091
692	left	male	48	30.63	3.77	41.6	43.16	4.28	609	42.38	12.8		23	23.2576	22.9697	23.2576			-0.257576	0.030303	-0.257576			0.257576	0.030303	0.257576
693	left	male	56	31.25	2.76	46.89	47.31	4.4	511	47.1	11.6		20.0968	20.1094	20.125	20.1094			-0.0126008	-0.0282258	-0.0126008			0.0126008	0.0282258	0.0126008
694	left	male	58	31.6	3.57	42.77	43.53	4.62	565	43.15	12.2		25.1765	24.5588	25.1857	24.5588			0.617647	-0.0092437	0.617647			0.617647	0.0092437	0.617647
695	left	male	55	31.63	3.23	41.62	42.54	4.74	605	42.08	11.6		22.3333	22.2273	22.4091	22.2273			0.106061	-0.0757576	0.106061			0.106061	0.0757576	0.106061
696	left	male	51	31.67	3.64	43.39	44.53	4.32	527	43.96	11.7		22.3594	22.5758	22.3939	22.5758			-0.216383	-0.0345644	-0.216383			0.216383	0.0345644	0.216383
697	left	male	41	32.3	3.54	44.92	46.04	3.92	562	45.48	11.4		21.6406	21.9531	21.7424	21.9531			-0.3125	-0.101799	-0.3125			0.3125	0.101799	0.3125
698	left	male	48	32.53	3.28	42.25	43.79	3.47	589	43.02	12.1		22.2273	22.1061	22.1515	22.1061			0.121212	0.0757576	0.121212			0.121212	0.0757576	0.121212
699	left	male	51	32.59	3.37	42.26	43.94	4.35	565	43.1	12.3		21.5152	21.6875	21.4844	21.6875			-0.172348	0.0307765	-0.172348			0.172348	0.0307765	0.172348
700	left	male	69	32.75	2.97	41.03	41.22	4.78	552	41.125	12		22.1562	22.2273	22.1875	22.2273			-0.0710227	-0.03125	-0.0710227			0.0710227	0.03125	0.0710227
701	left	male	63	34.09	3.01	40.31	42.29	4.78	564	41.3	11.7		22.3939	22.9091	22.4545	22.9091			-0.515152	-0.0606061	-0.515152			0.515152	0.0606061	0.515152
702	left	male	54	34.71	2.81	41.06	41.81	4.96	552	41.435	12		21.8594	21.8939	21.9219	21.8939			-0.0345644	-0.0625	-0.0345644			0.0345644	0.0625	0.0345644
703	left	male	65	34.84	2.52	44.63	45.75	4.99	593	45.19	11.1		23.3971	23.5758	23.2941	23.5758			-0.178699	0.102941	-0.178699			0.178699	0.102941	0.178699
704	left	male	57	34.93	2.8	44.77	45.5	4.78	537	45.135	11.5		22.8125	23.5909	22.8788	23.5909			-0.778409	-0.0662879	-0.778409			0.778409	0.0662879	0.778409
705	left	male	55	35	3.49	40.79	41.61	4.24	528	41.2	11.6		23	23.4394	22.9848	23.4394			-0.439394	0.0151515	-0.439394			0.439394	0.0151515	0.439394
706	left	female	61	20.76	1.8	45.35	46.86	4.67	547	46.105	11		21.75	22.5	21.8438	22.5			-0.75	-0.09375	-0.75			0.75	0.09375	0.75
707	left	female	71	20.82	2.62	45.49	46.04	4.63	598	45.765	11.9		22.5303	22.5606	22.5606	22.5606			-0.030303	-0.030303	-0.030303			0.030303	0.030303	0.030303
708	left	female	54	21.05	2.17	45.57	46.55	4.57	497	46.06	11		18.8226	19.3906	18.7903	19.3906			-0.568044	0.0322581	-0.568044			0.568044	0.0322581	0.568044
709	left	female	56	21.05	2.93	46.87	47.06	3.86	512	46.965	11		21.0469	21.2879	21.0455	21.2879			-0.241004	0.00142045	-0.241004			0.241004	0.00142045	0.241004
710	left	female	67	21.07	2.57	42.32	42.47	4.16	555	42.395	11.9		21.2273	21.3788	21.2576	21.3788			-0.151515	-0.030303	-0.151515			0.151515	0.030303	0.151515
711	left	female	67	21.15	2.22	45.89	46.28	4.92	512	46.085	10.7		22.3485	22.6212	22.3182	22.6212			-0.272727	0.030303	-0.272727			0.272727	0.030303	0.272727
712	left	female	68	21.18	2.25	43.59	43.9	5.15	596	43.745	11.7		22.1406	22.1212	22.0455	22.1212			0.0194129	0.0951705	0.0194129			0.0194129	0.0951705	0.0194129
713	left	female	69	21.3	2.34	43	44.16	4.83	634	43.58	11.2		20.7969	21.0938	20.8281	21.0938			-0.296875	-0.03125	-0.296875			0.296875	0.03125	0.296875
714	left	female	65	21.43	2.56	44.58	44.92	4.69	534	44.75	11.8		19.1094	19.0968	19.1094	19.0968			0.0126008	0	0.0126008			0.0126008	0	0.0126008
715	left	female	81	21.45	3.46	47.08	48.41	3.69	554	47.745	10.7		20.9062	20.8594	20.9375	20.8594			0.046875	-0.03125	0.046875			0.046875	0.03125	0.046875
716	left	female	65	21.46	2.9	42	42.76	4.39	564	42.38	11.1		22.3333	22.7121	22.4697	22.7121			-0.378788	-0.136364	-0.378788			0.378788	0.136364	0.378788
717	left	female	73	21.47	3.13	44.89	46.53	3.98	522	45.71	11.2		19.2742	19.3281	19.1774	19.3281			-0.0539315	0.0967742	-0.0539315			0.0539315	0.0967742	0.0539315
718	left	female	77	21.48	2.28	45.9	46.64	4.96	600	46.27	10.8		21.4531	21.4375	21.3906	21.4375			0.015625	0.0625	0.015625			0.015625	0.0625	0.015625
719	left	female	47	21.49	3.1	41.52	42.01	3.56	570	41.765	11.3		22.3182	22.4394	22.3788	22.4394			-0.121212	-0.0606061	-0.121212			0.121212	0.0606061	0.121212
720	left	female	47	21.53	2.87	47.19	47.8	4.49	522	47.495	11.2		22.1061	22.5303	22.1515	22.5303			-0.424242	-0.0454545	-0.424242			0.424242	0.0454545	0.424242
721	left	female	53	21.53	2.62	43.28	43.76	4.77	574	43.52	11.9		20	20.1562	20.0938	20.1562			-0.15625	-0.09375	-0.15625			0.15625	0.09375	0.15625
722	left	female	52	21.57	2.15	46.25	46.71	5.11	568	46.48	11.2		23.197	23.6471	23.25	23.6471			-0.450089	-0.0530303	-0.450089			0.450089	0.0530303	0.450089
723	left	female	67	21.59	2.12	45.09	46.21	5.21	545	45.65	11		24.0882	23.6765	24.0882	23.6765			0.411765	0	0.411765			0.411765	0	0.411765
724	left	female	70	21.6	2.9	45.49	45.85	5.26	543	45.67	11.2		23.4118	23.5441	23.303	23.5441			-0.132353	0.108734	-0.132353			0.132353	0.108734	0.132353
725	left	female	68	21.63	2.79	46.48	46.88	4.31	527	46.68	11.1		24.5882	24.6571	24.6286	24.6571			-0.0689076	-0.0403361	-0.0689076			0.0689076	0.0403361	0.0689076
726	left	female	56	21.66	2.81	43.8	45	4.08	510	44.4	11.6		21.4375	21.8636	21.4844	21.8636			-0.426136	-0.046875	-0.426136			0.426136	0.046875	0.426136
727	left	female	66	21.67	3.34	43.55	43.73	3.68	564	43.64	11.1		20.2969	20.3548	20.2031	20.3548			-0.0579637	0.09375	-0.0579637			0.0579637	0.09375	0.0579637
728	left	female	66	21.69	3.11	42.48	43.32	4.24	505	42.9	12.3		20.4375	20.5909	20.5	20.5909			-0.153409	-0.0625	-0.153409			0.153409	0.0625	0.153409
729	left	female	77	21.71	2.35	42.59	44.24	5.16	549	43.415	11		21.4697	21.5909	21.375	21.5909			-0.121212	0.094697	-0.121212			0.121212	0.094697	0.121212
730	left	female	59	21.72	2.43	46.14	47.08	4.34	576	46.61	10.7		22.803	22.8529	22.9091	22.8529			-0.0499109	-0.106061	-0.0499109			0.0499109	0.106061	0.0499109
731	left	female	71	21.72	2.48	46.45	47.25	4.78	495	46.85	11		19.0161	19.3226	19.129	19.3226			-0.306452	-0.112903	-0.306452			0.306452	0.112903	0.306452
732	left	female	64	21.74	2.95	43.65	45.15	4.03	574	44.4	11.8		18.871	19.0625	18.9194	19.0625			-0.191532	-0.0483871	-0.191532			0.191532	0.0483871	0.191532
733	left	female	77	21.75	3.1	44.25	45.03	4.73	529	44.64	11.8		19.7742	20.0625	19.9677	20.0625			-0.288306	-0.193548	-0.288306			0.288306	0.193548	0.288306
734	left	female	63	21.75	3	46.24	46.84	4.49	557	46.54	10.9		21.2727	21.4688	21.2188	21.4688			-0.196023	0.0539773	-0.196023			0.196023	0.0539773	0.196023
735	left	female	72	21.78	3.13	43.53	45.34	4.01	560	44.435	11		23.3676	23	23.4118	23			0.367647	-0.0441176	0.367647			0.367647	0.0441176	0.367647
736	left	female	81	21.78	2.46	45.65	46.67	4.95	556	46.16	11.1		20.4219	20.6061	20.4219	20.6061			-0.184186	0	-0.184186			0.184186	0	0.184186
737	left	female	65	21.79	2	44.47	45.72	5.16	560	45.095	10.5		21.7424	22.0455	21.8333	22.0455			-0.30303	-0.0909091	-0.30303			0.30303	0.0909091	0.30303
738	left	female	84	21.79	3.45	43.63	44.67	4.18	577	44.15	11.5		22.2879	22.8088	22.4394	22.8088			-0.520945	-0.151515	-0.520945			0.520945	0.151515	0.520945
739	left	female	44	21.79	2.92	43.61	44.31	3.95	506	43.96	11.1		24.7206	24.7	24.7714	24.7			0.0205882	-0.0508403	0.0205882			0.0205882	0.0508403	0.0205882
740	left	female	82	21.79	2.63	44.16	44.62	4.6	569	44.39	11.5		21.125	21.3636	21.0455	21.3636			-0.238636	0.0795455	-0.238636			0.238636	0.0795455	0.238636
741	left	female	76	21.79	1.82	43.87	44.06	5.65	574	43.965	11.3		20.8182	21	20.8636	21			-0.181818	-0.0454545	-0.181818			0.181818	0.0454545	0.181818
742	left	female	77	21.8	2.36	44.48	44.96	4.22	534	44.72	11		22.197	22.5294	22.1364	22.5294			-0.332442	0.0606061	-0.332442			0.332442	0.0606061	0.332442
743	left	female	83	21.82	2.53	46.89	48.65	4.68	552	47.77	11.2		19	19.2419	19.0323	19.2419			-0.241935	-0.0322581	-0.241935			0.241935	0.0322581	0.241935
744	left	female	70	21.82	2.17	44.34	44.96	4.98	505	44.65	11.2		22.1515	22.4394	22.197	22.4394			-0.287879	-0.0454545	-0.287879			0.287879	0.0454545	0.287879
745	left	female	65	21.83	2.25	44.56	44.9	4.58	575	44.73	11.3		23.4848	23.7941	23.5882	23.7941			-0.309269	-0.103387	-0.309269			0.309269	0.103387	0.309269
746	left	female	79	21.84	3.11	44.92	45.3	4.04	556	45.11	11.2		20.9219	21.0758	20.8438	21.0758			-0.153883	0.078125	-0.153883			0.153883	0.078125	0.153883
747	left	female	67	21.84	2.48	45.36	45.6	4.75	575	45.48	11.5		21.5152	21.6818	21.5152	21.6818			-0.166667	0	-0.166667			0.166667	0	0.166667
748	left	female	61	21.84	3.48	43.91	44.11	4.19	549	44.01	11.2		18.3065	18.6452	18.2903	18.6452			-0.33871	0.016129	-0.33871			0.33871	0.016129	0.33871
749	left	female	63	21.86	3.02	43.33	44.48	4.07	506	43.905	11.7		19.9062	20.1875	19.9839	20.1875			-0.28125	-0.077621	-0.28125			0.28125	0.077621	0.28125
750	left	female	48	21.86	2.75	44.33	45.23	4.38	496	44.78	10.9		19.1452	19.3548	19.1719	19.3548			-0.209677	-0.0267137	-0.209677			0.209677	0.0267137	0.209677
751	left	female	68	21.86	2.55	45.77	46.35	4.47	525	46.06	11		22.5	22.7059	22.4848	22.7059			-0.205882	0.0151515	-0.205882			0.205882	0.0151515	0.205882
752	left	female	69	21.86	2.81	45.84	46.31	4.61	530	46.075	11.1		19.5312	19.8125	19.6094	19.8125			-0.28125	-0.078125	-0.28125			0.28125	0.078125	0.28125
753	left	female	72	21.88	2.17	45.19	46.03	4.92	513	45.61	11.3		18.6129	18.6719	18.5806	18.6719			-0.0589718	0.0322581	-0.0589718			0.0589718	0.0322581	0.0589718
754	left	female	78	21.89	3.08	43.98	45.48	4.42	507	44.73	10.9		23.197	23.2794	23.2941	23.2794			-0.0824421	-0.097148	-0.0824421			0.0824421	0.097148	0.0824421
755	left	female	79	21.89	2.57	42.39	43.81	4.13	576	43.1	12		21.4091	21.5758	21.4091	21.5758			-0.166667	0	-0.166667			0.166667	0	0.166667
756	left	female	58	21.89	2.75	43.71	44.66	4.77	531	44.185	12.1		20.3125	20.5303	20.2812	20.5303			-0.217803	0.03125	-0.217803			0.217803	0.03125	0.217803
757	left	female	56	21.89	2.33	43.68	44.59	4.78	553	44.135	11.9		20.1875	20.4062	20.2424	20.4062			-0.21875	-0.0549242	-0.21875			0.21875	0.0549242	0.21875
758	left	female	73	21.89	1.8	44.46	44.98	5.25	582	44.72	11.8		21.7424	21.9848	21.8333	21.9848			-0.242424	-0.0909091	-0.242424			0.242424	0.0909091	0.242424
759	left	female	75	21.9	2.88	44.15	45.71	4.9	561	44.93	11.1		21.5909	21.4091	21.4394	21.4091			0.181818	0.151515	0.181818			0.181818	0.151515	0.181818
760	left	female	67	21.9	2.84	44.97	45.4	4.81	534	45.185	11.2		21.1364	21.4091	21.125	21.4091			-0.272727	0.0113636	-0.272727			0.272727	0.0113636	0.272727
761	left	female	51	21.92	2.71	45.65	46.7	3.77	556	46.175	11.4		20.0469	20.25	20.0152	20.25			-0.203125	0.0317235	-0.203125			0.203125	0.0317235	0.203125
762	left	female	68	21.92	2.57	45.73	46.46	4.25	558	46.095	11.2		23.2647	23.4848	23.3088	23.4848			-0.220143	-0.0441176	-0.220143			0.220143	0.0441176	0.220143
763	left	female	58	21.93	2.95	41.15	41.82	4.69	481	41.485	11.4		19.375	19.3906	19.3438	19.3906			-0.015625	0.03125	-0.015625			0.015625	0.03125	0.015625
764	left	female	73	21.93	2.63	43.25	43.48	4.13	558	43.365	11.5		20.7969	21.0606	20.7727	21.0606			-0.263731	0.0241477	-0.263731			0.263731	0.0241477	0.263731
765	left	female	56	21.94	2.68	45.01	46.51	4.44	513	45.76	11.5		21.8788	21.8939	21.8333	21.8939			-0.0151515	0.0454545	-0.0151515			0.0151515	0.0454545	0.0151515
766	left	female	62	21.95	2.44	45.85	46.34	4.31	522	46.095	10.9		20.5625	20.6818	20.5	20.6818			-0.119318	0.0625	-0.119318			0.119318	0.0625	0.119318
767	left	female	63	21.95	2.3	45.31	45.61	2.5	606	45.46	11.7		22.1324	22.1364	22.0909	22.1364			-0.0040107	0.0414439	-0.0040107			0.0040107	0.0414439	0.0040107
768	left	female	53	21.96	3.23	44.54	45.82	3.38	592	45.18	11.1		17.9839	18.3226	18	18.3226			-0.33871	-0.016129	-0.33871			0.33871	0.016129	0.33871
769	left	female	63	21.96	2.14	43.84	44.62	4.9	562	44.23	11.1		20.4688	20.5758	20.5758	20.5758			-0.107008	-0.107008	-0.107008			0.107008	0.107008	0.107008
770	left	female	83	21.98	2.89	43.34	44.17	4.23	538	43.755	12		21.5303	21.8182	21.5909	21.8182			-0.287879	-0.0606061	-0.287879			0.287879	0.0606061	0.287879
771	left	female	77	21.98	2.1	44	44.81	4.54	548	44.405	11.1		21.5455	21.6818	21.5441	21.6818			-0.136364	0.0013369	-0.136364			0.136364	0.0013369	0.136364
772	left	female	47	22.03	2.2	40.97	41.69	4.69	588	41.33	11.7		20.7879	21.0606	20.8125	21.0606			-0.272727	-0.0246212	-0.272727			0.272727	0.0246212	0.272727
773	left	female	51	22.05	2.84	46.11	46.8	4.52	516	46.455	11.2		21.1212	21.2121	21.2424	21.2121			-0.0909091	-0.121212	-0.0909091			0.0909091	0.121212	0.0909091
774	left	female	72	22.07	2.59	44.96	46.7	4.78	451	45.83	11.5		21.8333	21.9697	21.9091	21.9697			-0.136364	-0.0757576	-0.136364			0.136364	0.0757576	0.136364
775	left	female	82	22.07	3.19	44.54	45.76	4.7	577	45.15	11.8		22.5882	23.0147	22.7794	23.0147			-0.426471	-0.191176	-0.426471			0.426471	0.191176	0.426471
776	left	female	62	22.08	2.56	45.36	45.53	4.68	550	45.445	11.2		21.9394	21.8636	21.8529	21.8636			0.0757576	0.0864528	0.0757576			0.0757576	0.0864528	0.0757576
777	left	female	66	22.09	1.86	46.42	47.49	5.04	526	46.955	11.2		19.4062	19.6094	19.4516	19.6094			-0.203125	-0.0453629	-0.203125			0.203125	0.0453629	0.203125
778	left	female	64	22.14	2.86	43.48	43.81	4.89	540	43.645	11.3		16.25	16.3333	16.3167	16.3333			-0.0833333	-0.0666667	-0.0833333			0.0833333	0.0666667	0.0833333
779	left	female	65	22.16	2.29	44.69	44.99	5.18	568	44.84	11.3		18.9844	19.4062	18.9375	19.4062			-0.421875	0.046875	-0.421875			0.421875	0.046875	0.421875
780	left	female	53	22.17	2.09	44.22	44.22	5	587	44.22	11.2		21.4375	21.803	21.3636	21.803			-0.36553	0.0738636	-0.36553			0.36553	0.0738636	0.36553
781	left	female	75	22.18	2.34	44.55	46.18	4.95	527	45.365	11.8		20.2727	20.4688	20.3906	20.4688			-0.196023	-0.117898	-0.196023			0.196023	0.117898	0.196023
782	left	female	66	22.19	2.36	44.25	45.56	4.66	569	44.905	10.9		20.0312	20.3438	20.0469	20.3438			-0.3125	-0.015625	-0.3125			0.3125	0.015625	0.3125
783	left	female	70	22.26	2.12	44.67	45.72	4.54	543	45.195	11.1		20.9394	20.9531	20.9848	20.9531			-0.0137311	-0.0454545	-0.0137311			0.0137311	0.0454545	0.0137311
784	left	female	67	22.32	2.47	44.64	45.07	4.82	540	44.855	10.7		18.1774	18.5	18.2031	18.5			-0.322581	-0.0257056	-0.322581			0.322581	0.0257056	0.322581
785	left	female	72	22.35	3.3	45.04	46.13	4.49	568	45.585	11.5		21.803	21.8088	21.8529	21.8088			-0.00579323	-0.0499109	-0.00579323			0.00579323	0.0499109	0.00579323
786	left	female	76	22.35	2.68	45.03	45.45	5.05	576	45.24	11.5		17.7188	17.5161	17.5781	17.5161			0.202621	0.140625	0.202621			0.202621	0.140625	0.202621
787	left	female	65	22.36	3.12	43.4	44	3.55	502	43.7	10.8		20.7576	20.9844	20.6562	20.9844			-0.226799	0.101326	-0.226799			0.226799	0.101326	0.226799
788	left	female	57	22.37	2.64	44.63	45.32	4.3	534	44.975	11.5		21.6061	21.6364	21.4697	21.6364			-0.030303	0.136364	-0.030303			0.030303	0.136364	0.030303
789	left	female	87	22.4	2.09	44.2	44.56	4.56	521	44.38	11.1		21.7121	21.5147	21.6364	21.5147			0.197415	0.0757576	0.197415			0.197415	0.0757576	0.197415
790	left	female	79	22.41	2.43	44.57	45.01	5.54	571	44.79	11.2		21.7879	21.8939	21.7273	21.8939			-0.106061	0.0606061	-0.106061			0.106061	0.0606061	0.106061
791	left	female	72	22.48	2.7	43.83	45.55	5.24	482	44.69	10.7		23.8088	23.8235	23.7941	23.8235			-0.0147059	0.0147059	-0.0147059			0.0147059	0.0147059	0.0147059
792	left	female	57	22.5	2.67	42.36	42.66	4.31	536	42.51	12		19.7031	19.9844	19.7812	19.9844			-0.28125	-0.078125	-0.28125			0.28125	0.078125	0.28125
793	left	female	71	22.51	3.26	44.1	45.34	4.02	478	44.72	11		20.7879	21.0152	20.8485	21.0152			-0.227273	-0.0606061	-0.227273			0.227273	0.0606061	0.227273
794	left	female	68	22.51	2.95	46.51	46.94	4.34	513	46.725	11.1		22.2794	22.4265	22.2206	22.4265			-0.147059	0.0588235	-0.147059			0.147059	0.0588235	0.147059
795	left	female	69	22.57	2.61	42.95	43.53	4.74	587	43.24	11.2		23.1912	23.25	23.1471	23.25			-0.0588235	0.0441176	-0.0588235			0.0588235	0.0441176	0.0588235
796	left	female	69	22.57	2.13	44.7	45.13	5.31	538	44.915	11.7		21.5152	21.7353	21.4697	21.7353			-0.220143	0.0454545	-0.220143			0.220143	0.0454545	0.220143
797	left	female	77	22.58	2.73	46.08	47.22	4.59	522	46.65	10.7		18.5469	18.7344	18.5312	18.7344			-0.1875	0.015625	-0.1875			0.1875	0.015625	0.1875
798	left	female	64	22.58	3.7	44.27	44.88	3.5	519	44.575	11.3		18.4219	18.375	18.3906	18.375			0.046875	0.03125	0.046875			0.046875	0.03125	0.046875
799	left	female	75	22.61	2.2	43.29	43.88	5.53	599	43.585	11.5		19.8788	19.8438	19.7727	19.8438			0.0350379	0.106061	0.0350379			0.0350379	0.106061	0.0350379
800	left	female	57	22.63	2.57	44.07	44.92	4.71	577	44.495	11.2		21.0152	21.303	21.0588	21.303			-0.287879	-0.043672	-0.287879			0.287879	0.043672	0.287879
801	left	female	84	22.65	2.38	44.64	45.26	5.09	465	44.95	11.9		20.3485	20.5152	20.3788	20.5152			-0.166667	-0.030303	-0.166667			0.166667	0.030303	0.166667
802	left	female	68	22.66	3.34	46.16	47.06	4.16	478	46.61	10.5		20.8125	21.1818	20.8485	21.1818			-0.369318	-0.0359848	-0.369318			0.369318	0.0359848	0.369318
803	left	female	63	22.66	2.24	44.08	44.45	4.89	561	44.265	11.7		20.0152	20.3788	20.0606	20.3788			-0.363636	-0.0454545	-0.363636			0.363636	0.0454545	0.363636
804	left	female	69	22.67	2.31	42.61	44.01	4.78	531	43.31	11		20.7121	20.8636	20.7576	20.8636			-0.151515	-0.0454545	-0.151515			0.151515	0.0454545	0.151515
805	left	female	80	22.67	2.61	45.04	45.43	5.19	589	45.235	11.3		18.5781	18.7969	18.6562	18.7969			-0.21875	-0.078125	-0.21875			0.21875	0.078125	0.21875
806	left	female	60	22.68	2.98	42.32	43.36	4.56	548	42.84	11.4		19.1719	19.2727	19.1562	19.2727			-0.100852	0.015625	-0.100852			0.100852	0.015625	0.100852
807	left	female	78	22.7	2.68	44.38	45.33	5.17	558	44.855	11.8		20.1212	20.4091	20.2121	20.4091			-0.287879	-0.0909091	-0.287879			0.287879	0.0909091	0.287879
808	left	female	83	22.7	2.99	43.83	44.56	4.46	568	44.195	11.2		19.3485	19	19.4062	19			0.348485	-0.0577652	0.348485			0.348485	0.0577652	0.348485
809	left	female	69	22.74	3.23	46.9	47.14	4.5	518	47.02	11.5		22.6857	22.3235	22.7143	22.3235			0.362185	-0.0285714	0.362185			0.362185	0.0285714	0.362185
810	left	female	54	22.76	3.3	45.16	46	4.15	512	45.58	11.8		20.0455	20.303	20.1719	20.303			-0.257576	-0.12642	-0.257576			0.257576	0.12642	0.257576
811	left	female	66	22.77	3.28	43.17	43.81	3.88	570	43.49	10.9		20.2424	20.2656	20.1719	20.2656			-0.0232008	0.0705492	-0.0232008			0.0232008	0.0705492	0.0232008
812	left	female	82	22.78	3.22	44.43	44.68	4.06	527	44.555	11.9		20.6818	20.4848	20.6212	20.4848			0.19697	0.0606061	0.19697			0.19697	0.0606061	0.19697
813	left	female	58	22.79	2.82	42.62	43.47	4.56	531	43.045	11.7		19.3281	19.197	19.1719	19.197			0.131155	0.15625	0.131155			0.131155	0.15625	0.131155
814	left	female	72	22.79	2.81	45.16	45.29	4.75	544	45.225	11.6		17.5645	17.6452	17.6094	17.6452			-0.0806452	-0.0448589	-0.0806452			0.0806452	0.0448589	0.0806452
815	left	female	73	22.8	3.08	43.59	43.59	4.01	604	43.59	11.6		19.3438	19.2121	19.3281	19.2121			0.131629	0.015625	0.131629			0.131629	0.015625	0.131629
816	left	female	79	22.81	3.63	45.48	46.34	4.17	508	45.91	12		20.2273	20.2879	20.2121	20.2879			-0.0606061	0.0151515	-0.0606061			0.0606061	0.0151515	0.0606061
817	left	female	76	22.81	2.3	44.7	45.44	4.84	576	45.07	11.7		19.7273	19.3906	19.7188	19.3906			0.336648	0.00852273	0.336648			0.336648	0.00852273	0.336648
818	left	female	77	22.82	2.27	40.45	41.3	5	548	40.875	11.7		20.7794	20.7576	20.8485	20.7576			0.021836	-0.0690731	0.021836			0.021836	0.0690731	0.021836
819	left	female	71	22.82	1.78	45.12	45.9	4.74	581	45.51	11.3		17.6406	17.9219	17.6935	17.9219			-0.28125	-0.0529234	-0.28125			0.28125	0.0529234	0.28125
820	left	female	60	22.82	2.22	41.74	41.99	4.83	549	41.865	11.6		20.2576	20.2879	20.197	20.2879			-0.030303	0.0606061	-0.030303			0.030303	0.0606061	0.030303
821	left	female	50	22.83	2.83	44.24	45.48	4.29	522	44.86	11.6		18.3594	18.1094	18.2188	18.1094			0.25	0.140625	0.25			0.25	0.140625	0.25
822	left	female	74	22.84	2.01	43.94	44.43	4.86	497	44.185	10.7		19.3788	19.5312	19.3333	19.5312			-0.152462	0.0454545	-0.152462			0.152462	0.0454545	0.152462
823	left	female	79	22.84	2.1	44.34	44.82	5.15	566	44.58	11.4		19.5	19.7273	19.4697	19.7273			-0.227273	0.030303	-0.227273			0.227273	0.030303	0.227273
824	left	female	65	22.85	3.1	43.35	43.84	4.04	539	43.595	10.6		20.6471	20.6471	20.6515	20.6471			0	-0.00445633	0			0	0.00445633	0
825	left	female	76	22.85	2.32	44.74	45.17	4.79	542	44.955	11		20.8485	21.0909	20.8939	21.0909			-0.242424	-0.0454545	-0.242424			0.242424	0.0454545	0.242424
826	left	female	70	22.86	2.71	44.81	45.5	4.53	554	45.155	10.7		19.1875	19.4688	19.1875	19.4688			-0.28125	0	-0.28125			0.28125	0	0.28125
827	left	female	79	22.87	3.76	45.01	45.95	4.16	535	45.48	11.1		19.5303	19.3485	19.4697	19.3485			0.181818	0.0606061	0.181818			0.181818	0.0606061	0.181818
828	left	female	67	22.87	3.25	44.86	45.63	3.96	490	45.245	12.1		21.6324	21.8382	21.6471	21.8382			-0.205882	-0.0147059	-0.205882			0.205882	0.0147059	0.205882
829	left	female	68	22.88	3.37	44.29	46	3.99	518	45.145	11.2		21.1364	21.4265	21.1618	21.4265			-0.290107	-0.0254011	-0.290107			0.290107	0.0254011	0.290107
830	left	female	67	22.89	3.27	44.46	45.16	4.1	495	44.81	11.3		18.9697	19.1212	19	19.1212			-0.151515	-0.030303	-0.151515			0.151515	0.030303	0.151515
831	left	female	69	22.92	3.09	46.16	47.2	5.19	544	46.68	11.4		19.1515	18.8438	19.1667	18.8438			0.307765	-0.0151515	0.307765			0.307765	0.0151515	0.307765
832	left	female	71	22.94	2.87	44.5	45.1	4.67	535	44.8	11.9		16.7969	16.8548	16.8281	16.8548			-0.0579637	-0.03125	-0.0579637			0.0579637	0.03125	0.0579637
833	left	female	62	22.94	2.97	44.59	44.86	4.23	537	44.725	11.5		16.629	17.0156	16.6774	17.0156			-0.386593	-0.0483871	-0.386593			0.386593	0.0483871	0.386593
834	left	female	72	22.95	2.71	44.68	45.03	4.85	464	44.855	11.7		20.9265	21.0882	20.8088	21.0882			-0.161765	0.117647	-0.161765			0.161765	0.117647	0.161765
835	left	female	52	22.96	2.59	42.75	43.13	4.45	513	42.94	12.5		19.2424	19.0455	19.3485	19.0455			0.19697	-0.106061	0.19697			0.19697	0.106061	0.19697
836	left	female	71	22.96	3.21	44.82	45.11	4.32	514	44.965	11.2		18.2969	18.5	18.2188	18.5			-0.203125	0.078125	-0.203125			0.203125	0.078125	0.203125
837	left	female	78	22.97	2.29	42.99	44.22	5.06	634	43.605	11.5		16.7903	16.871	16.8281	16.871			-0.0806452	-0.0378024	-0.0806452			0.0806452	0.0378024	0.0806452
838	left	female	75	22.97	2.41	44.82	45.5	5.21	537	45.16	11.4		19.0909	19.2727	19.1406	19.2727			-0.181818	-0.0497159	-0.181818			0.181818	0.0497159	0.181818
839	left	female	66	22.97	3.71	46.02	46.69	3.19	521	46.355	11.4		12.431	12.7586	12.3966	12.7586			-0.327586	0.0344828	-0.327586			0.327586	0.0344828	0.327586
840	left	female	83	22.99	2.8	44.05	45	4.81	531	44.525	11.6		17.2188	17.1562	17.2188	17.1562			0.0625	0	0.0625			0.0625	0	0.0625
841	left	female	58	22.99	3.23	44.04	44.04	4.47	474	44.04	11.6		16.4844	16.8333	16.4839	16.8333			-0.348958	0.000504032	-0.348958			0.348958	0.000504032	0.348958
842	left	female	81	23	2.59	45.75	46.11	4.68	526	45.93	11.6		17.625	17.7031	17.5469	17.7031			-0.078125	0.078125	-0.078125			0.078125	0.078125	0.078125
843	left	female	66	23.02	2.15	42.89	43.55	4.94	538	43.22	11.3		15.5938	15.6452	15.6875	15.6452			-0.0514113	-0.09375	-0.0514113			0.0514113	0.09375	0.0514113
844	left	female	72	23.02	3.19	44.55	44.98	4.32	562	44.765	11.7		18.5455	18.6406	18.5303	18.6406			-0.0951705	0.0151515	-0.0951705			0.0951705	0.0151515	0.0951705
845	left	female	80	23.03	3.04	43.32	44.02	3.9	526	43.67	10.7		20.1618	19.9697	20.1912	19.9697			0.192068	-0.0294118	0.192068			0.192068	0.0294118	0.192068
846	left	female	63	23.04	2.84	42.93	43.96	5.33	514	43.445	12.2		17.6094	17.6719	17.6094	17.6719			-0.0625	0	-0.0625			0.0625	0	0.0625
847	left	female	69	23.04	2.5	43.3	43.52	4.58	552	43.41	12		12.9	13.0833	12.9167	13.0833			-0.183333	-0.0166667	-0.183333			0.183333	0.0166667	0.183333
848	left	female	78	23.07	2.7	44.1	44.33	5.26	505	44.215	11.2		18.8939	19.0455	18.8485	19.0455			-0.151515	0.0454545	-0.151515			0.151515	0.0454545	0.151515
849	left	female	70	23.1	3.38	43.89	45.67	4.05	550	44.78	11.2		18.6212	18.6061	18.697	18.6061			0.0151515	-0.0757576	0.0151515			0.0151515	0.0757576	0.0151515
850	left	female	71	23.1	2.7	43.56	44.68	4.9	523	44.12	11.6		19.6061	19.7353	19.5758	19.7353			-0.129234	0.030303	-0.129234			0.129234	0.030303	0.129234
851	left	female	47	23.18	3.62	44.34	45.43	3.97	520	44.885	12		19.2273	19.1515	19.2424	19.1515			0.0757576	-0.0151515	0.0757576			0.0757576	0.0151515	0.0757576
852	left	female	75	23.19	3.3	43.59	43.93	3.87	557	43.76	11.1		17.375	17.3906	17.3594	17.3906			-0.015625	0.015625	-0.015625			0.015625	0.015625	0.015625
853	left	female	73	23.21	2.51	44.32	45.01	4.7	518	44.665	10.7		13.8667	14.0645	13.9167	14.0645			-0.197849	-0.05	-0.197849			0.197849	0.05	0.197849
854	left	female	78	23.23	3.03	44.44	45.42	4.84	521	44.93	11.5		15.9375	16	15.9375	16			-0.0625	0	-0.0625			0.0625	0	0.0625
855	left	female	72	23.23	2.78	42.95	43.8	4.41	474	43.375	10.9		17.197	17.1515	17.2576	17.1515			0.0454545	-0.0606061	0.0454545			0.0454545	0.0606061	0.0454545
856	left	female	85	23.25	3.78	43.62	44.29	3.86	505	43.955	11.5		13.2258	13.6129	13.3065	13.6129			-0.387097	-0.0806452	-0.387097			0.387097	0.0806452	0.387097
857	left	female	71	23.25	2.52	43.13	43.64	4.32	519	43.385	10.8		16.1719	16.2969	16.0938	16.2969			-0.125	0.078125	-0.125			0.125	0.078125	0.125
858	left	female	55	23.3	2.24	41.85	42.81	4.79	586	42.33	11.1		12.5968	12.8333	12.5833	12.8333			-0.236559	0.0134409	-0.236559			0.236559	0.0134409	0.236559
859	left	female	79	23.31	3.16	44.7	45.56	4.38	578	45.13	11.2		13.45	13.5968	13.5161	13.5968			-0.146774	-0.066129	-0.146774			0.146774	0.066129	0.146774
860	left	female	74	23.31	2.89	44.74	45	4.71	506	44.87	11.7		12.3871	12.5161	12.3833	12.5161			-0.129032	0.00376344	-0.129032			0.129032	0.00376344	0.129032
861	left	female	58	23.32	3.73	44.07	44.69	3.69	590	44.38	11.8		12.4677	12.5833	12.5161	12.5833			-0.115591	-0.0483871	-0.115591			0.115591	0.0483871	0.115591
862	left	female	74	23.32	2.73	42.88	43.08	4.98	495	42.98	11.7		12.0968	12.3226	12.1667	12.3226			-0.225806	-0.0698925	-0.225806			0.225806	0.0698925	0.225806
863	left	female	53	23.33	3.42	45.85	46.41	4.21	510	46.13	11.7		14.4062	14.5	14.4219	14.5			-0.09375	-0.015625	-0.09375			0.09375	0.015625	0.09375
864	left	female	76	23.34	2.86	44.72	45.65	4.74	437	45.185	11.8		11.3333	11.6167	11.35	11.6167			-0.283333	-0.0166667	-0.283333			0.283333	0.0166667	0.283333
865	left	female	51	23.36	3.88	44.85	45.33	3.67	535	45.09	11.7		14.5625	14.7188	14.6875	14.7188			-0.15625	-0.125	-0.15625			0.15625	0.125	0.15625
866	left	female	57	23.4	2.82	43.37	44.59	4.26	573	43.98	11.2		9	9.16667	8.96552	9.16667			-0.166667	0.0344828	-0.166667			0.166667	0.0344828	0.166667
867	left	female	72	23.42	2.91	42.83	43.53	3.94	568	43.18	11.1		12.1613	12.1613	12.1774	12.1613			0	-0.016129	0			0	0.016129	0
868	left	female	66	23.44	2.93	43.46	43.84	4.44	542	43.65	12		9.86207	10.1333	9.85	10.1333			-0.271264	0.012069	-0.271264			0.271264	0.012069	0.271264
869	left	female	65	23.45	2.93	44.6	44.99	4.46	497	44.795	11.5		13.875	14.0469	13.9375	14.0469			-0.171875	-0.0625	-0.171875			0.171875	0.0625	0.171875
870	left	female	68	23.46	2.99	42.57	43.01	4.22	544	42.79	11.7		8.85	9.11667	8.86667	9.11667			-0.266667	-0.0166667	-0.266667			0.266667	0.0166667	0.266667
871	left	female	67	23.47	2.45	44.47	45.4	4.91	499	44.935	12.1		10.1	10.2667	10.0333	10.2667			-0.166667	0.0666667	-0.166667			0.166667	0.0666667	0.166667
872	left	female	69	23.48	3.28	45.78	46.15	4.43	549	45.965	11.8		9.61667	9.83333	9.56667	9.83333			-0.216667	0.05	-0.216667			0.216667	0.05	0.216667
873	left	female	81	23.5	2.9	41.53	42.83	4.72	504	42.18	12.2		9.62069	9.96667	9.65	9.96667			-0.345977	-0.0293103	-0.345977			0.345977	0.0293103	0.345977
874	left	female	55	23.51	3.59	43.16	44.43	3.86	540	43.795	12		12.4516	12.6452	12.5161	12.6452			-0.193548	-0.0645161	-0.193548			0.193548	0.0645161	0.193548
875	left	female	70	23.52	2.61	43.8	44.72	4.63	550	44.26	11.3		7.58621	7.7931	7.51724	7.7931			-0.206897	0.0689655	-0.206897			0.206897	0.0689655	0.206897
876	left	female	68	23.53	3.1	44	44.91	4.37	511	44.455	11.5		8.2069	8.24138	8.24138	8.24138			-0.0344828	-0.0344828	-0.0344828			0.0344828	0.0344828	0.0344828
877	left	female	69	23.54	2.98	42.35	43.94	4.4	499	43.145	11		10.0333	9.88333	10.0484	9.88333			0.15	-0.0150538	0.15			0.15	0.0150538	0.15
878	left	female	81	23.58	3.21	44.1	44.85	4.13	558	44.475	11.7		11.1452	11.1167	11.1167	11.1167			0.0284946	0.0284946	0.0284946			0.0284946	0.0284946	0.0284946
879	left	female	70	23.59	3.31	44.56	45.7	4.41	553	45.13	11.5		12.9032	12.8548	12.8226	12.8548			0.0483871	0.0806452	0.0483871			0.0483871	0.0806452	0.0483871
880	left	female	63	23.61	2.83	43.32	43.95	4.29	549	43.635	11.6		10.4194	10.3167	10.3226	10.3167			0.102688	0.0967742	0.102688			0.102688	0.0967742	0.102688
881	left	female	78	23.61	2.21	42.57	43.05	5.26	563	42.81	11.6		8.66667	8.73333	8.66667	8.73333			-0.0666667	0	-0.0666667			0.0666667	0	0.0666667
882	left	female	70	23.63	2.95	42.06	43.45	4.61	561	42.755	11		9.35	9.55	9.3	9.55			-0.2	0.05	-0.2			0.2	0.05	0.2
883	left	female	76	23.64	2.95	43.6	44.35	4.77	485	43.975	13		10.7333	10.9516	10.7903	10.9516			-0.21828	-0.0569892	-0.21828			0.21828	0.0569892	0.21828
884	left	female	66	23.64	3.72	43.23	43.4	3.61	506	43.315	12		7.18966	7.44828	7.24138	7.44828			-0.258621	-0.0517241	-0.258621			0.258621	0.0517241	0.258621
885	left	female	64	23.65	2.78	42.82	43.21	4.6	544	43.015	11.2		11.1774	11.2581	11.2258	11.2581			-0.0806452	-0.0483871	-0.0806452			0.0806452	0.0483871	0.0806452
886	left	female	58	23.66	2.95	43.08	43.98	4.26	527	43.53	11.8		12.2031	12.2258	12.129	12.2258			-0.0226815	0.0740927	-0.0226815			0.0226815	0.0740927	0.0226815
887	left	female	82	23.68	2.87	42.55	42.89	4.65	505	42.72	11.6		9.06667	9.03333	9.08333	9.03333			0.0333333	-0.0166667	0.0333333			0.0333333	0.0166667	0.0333333
888	left	female	69	23.72	2.94	46.58	47.34	4.92	492	46.96	11		9.61667	9.55	9.55	9.55			0.0666667	0.0666667	0.0666667			0.0666667	0.0666667	0.0666667
889	left	female	68	23.72	3.27	44.44	45.07	3.64	553	44.755	11		10.1167	10.2742	10.1	10.2742			-0.157527	0.0166667	-0.157527			0.157527	0.0166667	0.157527
890	left	female	43	23.73	3.61	42.61	43.45	3.21	576	43.03	11.7		11.3387	11.4032	11.371	11.4032			-0.0645161	-0.0322581	-0.0645161			0.0645161	0.0322581	0.0645161
891	left	female	79	23.74	2.9	43.39	44.15	4.67	483	43.77	11.6		12.2812	12.2656	12.25	12.2656			0.015625	0.03125	0.015625			0.015625	0.03125	0.015625
892	left	female	70	23.75	2.68	43.33	44.23	4.41	532	43.78	11.1		10.1452	10.2903	10.1613	10.2903			-0.145161	-0.016129	-0.145161			0.145161	0.016129	0.145161
893	left	female	70	23.78	3.17	44.71	45.79	4.12	520	45.25	12.1		11.8594	11.8906	11.7656	11.8906			-0.03125	0.09375	-0.03125			0.03125	0.09375	0.03125
894	left	female	72	23.81	3.26	45.6	46.25	4.69	611	45.925	11.1		10.9839	11.1452	10.9839	11.1452			-0.16129	0	-0.16129			0.16129	0	0.16129
895	left	female	73	23.81	2.43	42.73	43.36	4.47	577	43.045	11.5		5.68966	5.93103	5.78571	5.93103			-0.241379	-0.0960591	-0.241379			0.241379	0.0960591	0.241379
896	left	female	74	23.81	2.2	42.24	42.68	5.02	593	42.46	11.7		8.76667	8.91935	8.76667	8.91935			-0.152688	0	-0.152688			0.152688	0	0.152688
897	left	female	67	23.82	2.61	42.2	42.43	4.64	569	42.315	11.4		7.91667	7.95	7.9	7.95			-0.0333333	0.0166667	-0.0333333			0.0333333	0.0166667	0.0333333
898	left	female	68	23.82	2.79	40.69	40.87	4.66	561	40.78	11.3		13.8485	13.9697	13.9375	13.9697			-0.121212	-0.0890152	-0.121212			0.121212	0.0890152	0.121212
899	left	female	62	23.84	2.83	43.47	44.24	4.49	501	43.855	11.8		9.13333	9.11667	9.08333	9.11667			0.0166667	0.05	0.0166667			0.0166667	0.05	0.0166667
900	left	female	78	23.85	3.71	43.09	43.62	3.73	510	43.355	11.5		10.2097	10.2581	10.2258	10.2581			-0.0483871	-0.016129	-0.0483871			0.0483871	0.016129	0.0483871
901	left	female	71	23.85	3.13	41.88	42.08	4.05	571	41.98	12.1		6.78333	6.7931	6.7069	6.7931			-0.00977011	0.0764368	-0.00977011			0.00977011	0.0764368	0.00977011
902	left	female	62	23.9	3.09	44.18	45.28	4.34	543	44.73	11.8		7.81667	7.91667	7.83333	7.91667			-0.1	-0.0166667	-0.1			0.1	0.0166667	0.1
903	left	female	73	23.95	2.82	43.11	43.37	4.15	518	43.24	11.4		5.05172	5.10345	5.01724	5.10345			-0.0517241	0.0344828	-0.0517241			0.0517241	0.0344828	0.0517241
904	left	female	52	24.02	2.99	42.36	43.08	4.45	527	42.72	11.8		7.61667	7.68333	7.6	7.68333			-0.0666667	0.0166667	-0.0666667			0.0666667	0.0166667	0.0666667
905	left	female	77	24.06	2.56	42.42	43.28	4.65	499	42.85	12.3		7.37931	7.51667	7.41667	7.51667			-0.137356	-0.0373563	-0.137356			0.137356	0.0373563	0.137356
906	left	female	65	24.09	3.75	41.56	41.89	4.59	537	41.725	12.2		10.5806	10.6094	10.5645	10.6094			-0.0287298	0.016129	-0.0287298			0.0287298	0.016129	0.0287298
907	left	female	55	24.11	4.15	43.16	43.46	3.88	584	43.31	12.4		8.31667	8.21667	8.16667	8.21667			0.1	0.15	0.1			0.1	0.15	0.1
908	left	female	66	24.18	3.39	44.3	45.51	4.39	512	44.905	11.7		4.76786	4.96552	4.82759	4.96552			-0.19766	-0.0597291	-0.19766			0.19766	0.0597291	0.19766
909	left	female	74	24.18	2.98	43.2	43.99	4.98	550	43.595	12		10.1774	10.2903	10.2742	10.2903			-0.112903	-0.0967742	-0.112903			0.112903	0.0967742	0.112903
910	left	female	69	24.19	3.08	42.51	43	4.45	551	42.755	11.8		8.63333	8.75	8.68333	8.75			-0.116667	-0.05	-0.116667			0.116667	0.05	0.116667
911	left	female	78	24.2	3.54	42.82	44.38	4.78	556	43.6	11.8		8.43333	8.43548	8.4	8.43548			-0.00215054	0.0333333	-0.00215054			0.00215054	0.0333333	0.00215054
912	left	female	85	24.24	3.97	41.96	43.37	3.95	508	42.665	11.9		7.56667	7.58333	7.5	7.58333			-0.0166667	0.0666667	-0.0166667			0.0166667	0.0666667	0.0166667
913	left	female	58	24.3	3.02	43.73	44.55	4.96	612	44.14	12.2		7.4	7.46667	7.4	7.46667			-0.0666667	0	-0.0666667			0.0666667	0	0.0666667
914	left	female	65	24.31	3.19	41.66	42.03	4	523	41.845	11.6		9.72581	9.82258	9.80645	9.82258			-0.0967742	-0.0806452	-0.0967742			0.0967742	0.0806452	0.0967742
915	left	female	55	24.36	3.54	43.32	43.89	4.79	539	43.605	12.4		8.8871	8.80645	8.77419	8.80645			0.0806452	0.112903	0.0806452			0.0806452	0.112903	0.0806452
916	left	female	78	24.38	2.59	44.13	45.26	4.43	509	44.695	11.7		7.4	7.38333	7.35	7.38333			0.0166667	0.05	0.0166667			0.0166667	0.05	0.0166667
917	left	female	59	24.5	3.23	42.95	43.85	3.92	577	43.4	11.9		5.36207	5.46667	5.41379	5.46667			-0.104598	-0.0517241	-0.104598			0.104598	0.0517241	0.104598
918	left	female	77	24.56	3.44	44.24	44.42	4.53	538	44.33	12.3		11.8281	11.9688	11.9531	11.9688			-0.140625	-0.125	-0.140625			0.140625	0.125	0.140625
919	left	female	67	24.75	3.81	44.67	45.52	4.19	476	45.095	11		5.89655	5.7069	5.65517	5.7069			0.189655	0.241379	0.189655			0.189655	0.241379	0.189655
920	left	female	62	24.75	3.68	42.75	42.92	3.85	558	42.835	11.4		3.55172	3.65517	3.56897	3.65517			-0.103448	-0.0172414	-0.103448			0.103448	0.0172414	0.103448
921	left	female	49	24.8	4.06	41.13	42.67	4.11	536	41.9	12.6		6.96667	7.03226	6.98333	7.03226			-0.0655914	-0.0166667	-0.0655914			0.0655914	0.0166667	0.0655914
922	left	female	79	24.84	3.55	42.94	43.65	4.13	548	43.295	12		4.15517	4.22414	4.17241	4.22414			-0.0689655	-0.0172414	-0.0689655			0.0689655	0.0172414	0.0689655
923	left	female	60	24.9	3.21	45.8	47	4.43	527	46.4	11.5		5.43333	5.55	5.56667	5.55			-0.116667	-0.133333	-0.116667			0.116667	0.133333	0.116667
924	left	female	50	24.94	2.9	40.7	41.72	4.3	560	41.21	12.4		6.06897	6.16667	6.11667	6.16667			-0.0977011	-0.0477011	-0.0977011			0.0977011	0.0477011	0.0977011
925	left	female	71	24.96	3.2	41.15	42.3	4.69	547	41.725	11.9		2.05357	2.06897	2	2.06897			-0.0153941	0.0535714	-0.0153941			0.0153941	0.0535714	0.0153941
926	left	female	63	25.44	3.63	41.77	42.77	4.42	517	42.27	12.1		5.71667	5.73333	5.68333	5.73333			-0.0166667	0.0333333	-0.0166667			0.0166667	0.0333333	0.0166667
927	left	female	46	25.45	3.4	44.34	45.2	3.73	495	44.77	11.3		6.53226	6.56667	6.56452	6.56667			-0.0344086	-0.0322581	-0.0344086			0.0344086	0.0322581	0.0344086
928	left	female	71	25.46	2.48	42.06	43.03	4.54	571	42.545	11.2		2.32143	2.39286	2.39286	2.39286			-0.0714286	-0.0714286	-0.0714286			0.0714286	0.0714286	0.0714286
929	left	female	75	25.79	3.64	44.33	45.29	4.19	510	44.81	11.7		8.08065	7.98333	7.96774	7.98333			0.0973118	0.112903	0.0973118			0.0973118	0.112903	0.0973118
930	left	female	67	25.93	2.9	43.98	45.07	4.56	501	44.525	11.7		8.80645	8.85484	8.82258	8.85484			-0.0483871	-0.016129	-0.0483871			0.0483871	0.016129	0.0483871
931	left	female	49	26.05	3	44.47	45.12	4.08	519	44.795	11.6		3.56897	3.67241	3.62069	3.67241			-0.103448	-0.0517241	-0.103448			0.103448	0.0517241	0.103448
932	left	female	50	26.18	3.53	43.42	45.08	4.51	528	44.25	12.6		2.53448	2.55357	2.51786	2.55357			-0.0190887	0.0166256	-0.0190887			0.0190887	0.0166256	0.0190887
933	left	female	59	26.31	3.4	41.98	43.14	4.15	513	42.56	11.7		4.58333	4.56667	4.55172	4.56667			0.0166667	0.0316092	0.0166667			0.0166667	0.0316092	0.0166667
934	left	female	60	26.34	3.85	45.74	46.47	3.61	521	46.105	11.1		1.81034	1.81034	1.82143	1.81034			0	-0.0110837	0			0	0.0110837	0
935	left	female	47	26.36	3.62	44.69	46.35	3.62	558	45.52	11.6		4.53448	4.39655	4.39655	4.39655			0.137931	0.137931	0.137931			0.137931	0.137931	0.137931
936	left	female	52	26.37	3.26	46.09	47.55	4.02	561	46.82	11		5.56667	5.65	5.63333	5.65			-0.0833333	-0.0666667	-0.0833333			0.0833333	0.0666667	0.0833333
937	left	female	55	26.57	3.52	43.94	44.42	4.48	558	44.18	11.9		5.86667	5.93333	5.91667	5.93333			-0.0666667	-0.05	-0.0666667			0.0666667	0.05	0.0666667
938	left	female	56	26.57	3.34	42.69	43.06	4.45	585	42.875	11.7		5.08333	5.1	5.1	5.1			-0.0166667	-0.0166667	-0.0166667			0.0166667	0.0166667	0.0166667
939	left	female	44	26.63	3.76	43.9	45.48	4.31	598	44.69	11.9		6.5	6.48333	6.48387	6.48333			0.0166667	0.016129	0.0166667			0.0166667	0.016129	0.0166667
940	left	female	58	26.63	3.43	45.13	46.27	4.47	533	45.7	11.4		3.98276	3.93333	3.94828	3.93333			0.0494253	0.0344828	0.0494253			0.0494253	0.0344828	0.0494253
941	left	female	64	26.66	3.53	44.57	45.64	3.67	556	45.105	11.7		1.91379	1.875	1.84483	1.875			0.0387931	0.0689655	0.0387931			0.0387931	0.0689655	0.0387931
942	left	female	56	26.82	3.68	43.16	44.52	3.7	511	43.84	12.1		0.125	0.12963	0.142857	0.12963			-0.00462963	-0.0178571	-0.00462963			0.00462963	0.0178571	0.00462963
943	left	female	57	26.86	3.33	45.23	47	4.13	495	46.115	11.5		1.48214	1.48276	1.5	1.48276			-0.000615764	-0.0178571	-0.000615764			0.000615764	0.0178571	0.000615764
944	left	female	56	26.92	2.63	42.22	42.74	4.68	569	42.48	10.9		2.5	2.5	2.51724	2.5			0	-0.0172414	0			0	0.0172414	0
945	left	female	68	26.93	3	44.1	45.6	5.17	531	44.85	11		3.32759	3.36667	3.36207	3.36667			-0.0390805	-0.0344828	-0.0390805			0.0390805	0.0344828	0.0390805
946	left	female	54	27	3.36	43.51	44.26	3.83	543	43.885	11.6		2.27586	2.25862	2.25862	2.25862			0.0172414	0.0172414	0.0172414			0.0172414	0.0172414	0.0172414
947	left	female	55	27.16	3.49	41.98	42.34	4.35	564	42.16	11.7		3.36207	3.32759	3.34483	3.32759			0.0344828	0.0172414	0.0344828			0.0344828	0.0172414	0.0344828
948	left	female	45	27.18	3.03	42.85	44.08	4.16	532	43.465	12.3		3.83333	3.74138	3.81034	3.74138			0.091954	0.0229885	0.091954			0.091954	0.0229885	0.091954
949	left	female	64	27.21	3.21	41.98	42.54	3.82	583	42.26	11.5		4.01724	3.93333	4	3.93333			0.083908	0.0172414	0.083908			0.083908	0.0172414	0.083908
950	left	female	51	27.34	3.64	43.88	44.63	3.77	531	44.255	11.7		5.16129	5.16667	5.16667	5.16667			-0.00537634	-0.00537634	-0.00537634			0.00537634	0.00537634	0.00537634
951	left	female	72	27.39	3.12	39.67	40.91	4.37	516	40.29	11.3		-3.23077	-3.24074	-3.18519	-3.24074			0.00997151	-0.045584	0.00997151			0.00997151	0.045584	0.00997151
952	left	female	48	27.45	3.66	43.68	44.16	4.3	566	43.92	11.4		6.26667	6.32258	6.32258	6.32258			-0.055914	-0.055914	-0.055914			0.055914	0.055914	0.055914
953	left	female	52	27.7	3.13	45.53	46.75	4.64	546	46.14	11.3		-1.61111	-1.66667	-1.66071	-1.66667			0.0555556	0.0496032	0.0555556			0.0555556	0.0496032	0.0555556
954	left	female	51	27.81	3.17	44	44.59	4.23	515	44.295	11.7		-0.964286	-1.01852	-1	-1.01852			0.0542328	0.0357143	0.0542328			0.0542328	0.0357143	0.0542328
955	left	female	41	27.82	3.59	41.52	42.78	4.17	554	42.15	11.9		-3.78846	-3.74074	-3.71154	-3.74074			-0.0477208	-0.0769231	-0.0477208			0.0477208	0.0769231	0.0477208
956	left	female	53	27.86	3.63	45.26	46.73	3.97	494	45.995	11.4		-0.767857	-0.857143	-0.839286	-0.857143			0.0892857	0.0714286	0.0892857			0.0892857	0.0714286	0.0892857
957	left	female	45	27.87	3.74	41.8	42.87	4.17	498	42.335	12.5		4.31667	4.27586	4.31667	4.27586			0.0408046	0	0.0408046			0.0408046	0	0.0408046
958	left	female	66	27.94	2.52	42.68	44.04	4.73	550	43.36	12.2		4.86667	4.95	4.96667	4.95			-0.0833333	-0.1	-0.0833333			0.0833333	0.1	0.0833333
959	left	female	59	28.2	3.2	41.2	42.65	4.58	511	41.925	12.3		-5.69231	-5.65385	-5.61538	-5.65385			-0.0384615	-0.0769231	-0.0384615			0.0384615	0.0769231	0.0384615
960	left	female	72	28.26	3.23	42.85	44.36	4.65	567	43.605	10.8		0.125	0.178571	0.214286	0.178571			-0.0535714	-0.0892857	-0.0535714			0.0535714	0.0892857	0.0535714
961	left	female	48	28.48	3.48	45.18	46.43	4.1	522	45.805	12		4.58065	4.35	4.51667	4.35			0.230645	0.0639785	0.230645			0.230645	0.0639785	0.230645
962	left	female	62	28.64	3.36	42.7	43.74	4.22	530	43.22	11.7		1.69643	1.72414	1.75862	1.72414			-0.0277094	-0.0621921	-0.0277094			0.0277094	0.0621921	0.0277094
963	left	female	42	28.67	2.6	43.68	44.7	4.55	475	44.19	11.6		0.714286	0.637931	0.672414	0.637931			0.0763547	0.0418719	0.0763547			0.0763547	0.0418719	0.0763547
964	left	female	52	28.69	3.58	43.12	44.43	4.03	514	43.775	12		5.18333	5.17742	5.18333	5.17742			0.00591398	0	0.00591398			0.00591398	0	0.00591398
965	left	female	70	28.79	2.74	42.28	44.22	4.8	523	43.25	11.6		2.5	2.28333	2.41379	2.28333			0.216667	0.0862069	0.216667			0.216667	0.0862069	0.216667
966	left	female	63	29.21	2.95	43.73	44.5	4.82	602	44.115	10.9		0.396552	0.410714	0.464286	0.410714			-0.0141626	-0.067734	-0.0141626			0.0141626	0.067734	0.0141626
967	left	female	52	29.23	3.7	43.1	43.46	4.03	510	43.28	11.3		1.08929	1.06897	1.10345	1.06897			0.0203202	-0.0141626	0.0203202			0.0203202	0.0141626	0.0203202
968	left	female	51	29.43	3.54	41.41	43.27	4.1	550	42.34	11.8		-1.80357	-1.80357	-1.75926	-1.80357			0	-0.0443122	0			0	0.0443122	0
969	left	female	46	29.43	3.31	43.62	44.58	4.28	552	44.1	11.8		-2.42857	-2.40741	-2.31481	-2.40741			-0.021164	-0.113757	-0.021164			0.021164	0.113757	0.021164
970	left	female	69	29.53	2.77	46.29	46.8	4.99	517	46.545	12.1		4.08333	4.01667	4.06667	4.01667			0.0666667	0.0166667	0.0666667			0.0666667	0.0166667	0.0666667
971	left	female	82	29.53	3.05	45.44	45.79	4.48	518	45.615	11.4		1.96552	1.91379	2.03448	1.91379			0.0517241	-0.0689655	0.0517241			0.0517241	0.0689655	0.0517241
972	left	female	65	29.78	3.54	43.44	44.58	4.1	550	44.01	11.5		0.0172414	0.0344828	0.103448	0.0344828			-0.0172414	-0.0862069	-0.0172414			0.0172414	0.0862069	0.0172414
973	left	female	62	29.79	2.89	43.15	44.23	4.57	547	43.69	11.1		1.77586	1.7069	1.7931	1.7069			0.0689655	-0.0172414	0.0689655			0.0689655	0.0172414	0.0689655
974	left	female	71	29.92	3.61	42.1	42.95	4.7	542	42.525	11.4		-0.607143	-0.553571	-0.517857	-0.553571			-0.0535714	-0.0892857	-0.0535714			0.0535714	0.0892857	0.0535714
975	left	female	75	30.13	3.06	45.96	47.67	5	552	46.815	10.8		-1.55357	-1.5	-1.5	-1.5			-0.0535714	-0.0535714	-0.0535714			0.0535714	0.0535714	0.0535714
976	left	female	47	30.39	3.43	43.88	44.52	4.39	501	44.2	11.3		-0.232143	-0.327586	-0.420168	-0.327586			0.0954433	0.188025	0.0954433			0.0954433	0.188025	0.0954433
977	left	female	56	30.4	3.64	44.31	45.52	4.24	563	44.915	11.5		1.2069	1.03448	1.25862	1.03448			0.172414	-0.0517241	0.172414			0.172414	0.0517241	0.172414
978	left	female	69	30.42	3.36	41.52	41.91	4.68	546	41.715	12		1.37931	1.13793	1.44828	1.13793			0.241379	-0.0689655	0.241379			0.241379	0.0689655	0.241379
979	left	female	49	30.45	3.61	43.64	43.84	3.74	581	43.74	11.7		2.65	2.66667	2.68966	2.66667			-0.0166667	-0.0396552	-0.0166667			0.0166667	0.0396552	0.0166667
980	left	female	65	30.5	3.2	44.1	44.89	4.72	531	44.495	11.2		-0.428571	-0.714286	-0.535714	-0.714286			0.285714	0.107143	0.285714			0.285714	0.107143	0.285714
981	left	female	71	30.53	3.38	45.78	46.87	4.44	496	46.325	11.4		-1.03571	-1.05357	-1.03571	-1.05357			0.0178571	0	0.0178571			0.0178571	0	0.0178571
982	left	female	58	30.56	3.04	46.14	47.28	4.65	462	46.71	11.2		-1.05172	-1.13793	-1.03571	-1.13793			0.0862069	-0.0160099	0.0862069			0.0862069	0.0160099	0.0862069
983	left	female	56	30.59	3.28	41.86	42.73	4.52	553	42.295	12		0.396552	0.12069	0.362069	0.12069			0.275862	0.0344828	0.275862			0.275862	0.0344828	0.275862
984	left	female	50	30.7	3.41	44.48	45.32	4.37	483	44.9	12		2	1.9	2	1.9			0.1	0	0.1			0.1	0	0.1
985	left	female	77	30.96	3.35	44.3	45.58	4.69	485	44.94	11.5		0.310345	0.232143	0.293103	0.232143			0.078202	0.0172414	0.078202			0.078202	0.0172414	0.078202
986	left	female	81	30.99	3.21	44.92	46.16	5.09	501	45.54	10.9		1.56667	1.41379	1.66667	1.41379			0.152874	-0.1	0.152874			0.152874	0.1	0.152874
987	left	female	63	31.19	2.8	43.43	43.78	4.65	511	43.605	11.8		-0.862069	-1.125	-0.982759	-1.125			0.262931	0.12069	0.262931			0.262931	0.12069	0.262931
988	left	female	58	31.24	3.49	42.68	44.15	3.63	501	43.415	11.1		0.948276	0.827586	0.913793	0.827586			0.12069	0.0344828	0.12069			0.12069	0.0344828	0.12069
989	left	female	49	31.26	3.94	41.5	43.24	4.16	522	42.37	12.4		1.66667	1.58333	1.66667	1.58333			0.0833333	0	0.0833333			0.0833333	0	0.0833333
990	left	female	64	31.3	3.22	43.87	45.34	4.4	590	44.605	12		-1.32759	-1.67857	-1.41379	-1.67857			0.350985	0.0862069	0.350985			0.350985	0.0862069	0.350985
991	left	female	72	31.43	2.91	44.31	45.13	5.38	536	44.72	11.2		1.51667	1.39655	1.44828	1.39655			0.120115	0.0683908	0.120115			0.120115	0.0683908	0.120115
992	left	female	51	31.67	2.98	42.41	42.89	4.52	493	42.65	11.8		1.36667	1.3	1.46667	1.3			0.0666667	-0.1	0.0666667			0.0666667	0.1	0.0666667
993	left	female	56	31.82	3.11	43.44	45.01	4.78	596	44.225	11.6		0.551724	0.344828	0.534483	0.344828			0.206897	0.0172414	0.206897			0.206897	0.0172414	0.206897
994	left	female	50	31.88	3.71	42.53	43.02	4.25	561	42.775	12.3		-0.37931	-0.589286	-0.344828	-0.589286			0.209975	-0.0344828	0.209975			0.209975	0.0344828	0.209975
995	left	female	39	32.27	3.19	43.44	44.62	4.47	576	44.03	11.4		2.63333	2.53333	2.68333	2.53333			0.1	-0.05	0.1			0.1	0.05	0.1
996	left	female	65	32.3	3.11	41.49	42.28	4.7	495	41.885	12.1		-5.05357	-5.07407	-5	-5.07407			0.0205026	-0.0535714	0.0205026			0.0205026	0.0535714	0.0205026
997	left	female	50	32.32	3.98	42.38	42.73	3.76	550	42.555	12.3		-1.82759	-1.83929	-1.89286	-1.83929			0.0116995	0.0652709	0.0116995			0.0116995	0.0652709	0.0116995
998	left	female	66	32.5	3	42.78	43.25	4.71	520	43.015	11.5		-2.08621	-2.36207	-2.01786	-2.36207			0.275862	-0.0683498	0.275862			0.275862	0.0683498	0.275862
999	left	female	55	32.73	3.47	40.18	40.61	4.38	527	40.395	12.3		-3.26786	-3.83929	-3.32143	-3.83929			0.571429	0.0535714	0.571429			0.571429	0.0535714	0.571429
1000	left	female	60	32.78	3.8	44.77	46.37	4.53	507	45.57	12		-2.53448	-2.73214	-2.53571	-2.73214			0.19766	0.00123153	0.19766			0.19766	0.00123153	0.19766
1001	left	female	84	32.9	4.09	42.72	43.91	4.62	589	43.315	11.6		-0.466667	-0.568966	-0.433333	-0.568966			0.102299	-0.0333333	0.102299			0.102299	0.0333333	0.102299
1002	left	female	44	33.7	3.15	43.38	44.31	4.41	558	43.845	12		-4.98214	-4.98214	-4.96429	-4.98214			0	-0.0178571	0			0	0.0178571	0
1003	left	female	63	33.83	3.16	42.6	43.26	4.92	545	42.93	11.8		-5.125	-5.60714	-5.19643	-5.60714			0.482143	0.0714286	0.482143			0.482143	0.0714286	0.482143
1004	left	female	63	34.24	2.99	44.08	44.99	4.9	570	44.535	11.2		-6.37037	-6.83929	-6.33929	-6.83929			0.468915	-0.0310847	0.468915			0.468915	0.0310847	0.468915
1005	left	female	69	34.29	3.19	44.85	45.61	4.6	516	45.23	11.1		-7.03704	-7.31481	-7.05556	-7.31481			0.277778	0.0185185	0.277778			0.277778	0.0185185	0.277778
